# Supplementary material for: Composition and Functional Potential of the Human Mammary Microbiota Prior to and Following Breast Tumor Diagnosis
Source: mSystems. 2022 Jun 1;7(3):e01489-21. doi: 10.1128/msystems.01489-21 (PMC9239270; doi:10.1128/msystems.01489-21)
Supplement: TABLE S1 [file msystems.01489-21-s0008.xls]

## Sheet: Additional File 2
MaAsLin2 identified ASVs
feature	metadata	value	coef	stderr	N	N.not.0	pval	qval
ASV8	Classification	T	-1.45133	0.303728	159	23	4.0685e-06	0.000207493
ASV9	Classification	AN	-2.72111	0.563273	159	67	3.23804e-06	0.000207493
ASV885	Classification	T	-0.999125	0.22667	159	19	1.9413e-05	0.000660041
ASV639	Classification	AN	-1.61934	0.382616	159	38	3.9471e-05	0.00100651
ASV8	Classification	AN	-1.15149	0.298894	159	23	0.000170756	0.00348343
ASV639	Classification	T	-1.43457	0.388804	159	38	0.000310298	0.00527506
ASV885	Classification	AN	-0.809711	0.223062	159	19	0.000384502	0.00560275
ASV16	Classification	PD	-3.26592	1.06466	159	60	0.00254755	0.0324812
ASV1	Classification	AN	-2.36778	0.792216	159	119	0.00325775	0.0344994
ASV9	Classification	T	-1.70378	0.572383	159	67	0.0033823	0.0344994
ASV415	Classification	PD	1.51633	0.518796	159	26	0.0039887	0.0369861
ASV98	Classification	AN	-1.00709	0.420822	159	114	0.0179011	0.152159
ASV7	Classification	PD	2.57931	1.09369	159	33	0.0196037	0.153814
ASV36	Classification	T	-1.4689	0.685733	159	31	0.033748	0.245878
ASV885	Classification	PD	-0.686539	0.325803	159	19	0.0367086	0.249618
ASV1	Classification	T	-1.66027	0.805029	159	119	0.0408415	0.260364
ASV16	Classification	T	-1.48653	0.740713	159	60	0.0464999	0.278999
ASV778	Classification	AN	0.498314	0.268663	159	17	0.0655252	0.37131
ASV46	Classification	T	-1.17498	0.650755	159	24	0.0729276	0.391506
ASV3	Classification	T	-0.763995	0.443033	159	46	0.0866174	0.423459
ASV26	Classification	PD	-1.56061	0.906619	159	25	0.0871827	0.423459
ASV16	Classification	AN	-1.22515	0.728924	159	60	0.0948218	0.439628
ASV1022	Classification	T	-0.530808	0.322562	159	23	0.101873	0.451784
ASV25	Classification	PD	0.603314	0.393819	159	23	0.127572	0.54218
ASV11	Classification	PD	-1.51359	1.02549	159	48	0.141982	0.557008
ASV28	Classification	T	-0.928974	0.622847	159	25	0.137863	0.557008
ASV8	Classification	PD	-0.621519	0.436563	159	23	0.156553	0.591422
ASV32	Classification	PD	1.10842	0.831318	159	134	0.18438	0.671671
ASV1044	Classification	T	-0.396079	0.302321	159	18	0.192092	0.675632
ASV3	Classification	AN	0.519347	0.435982	159	46	0.235391	0.773488
ASV4	Classification	AN	1.02874	0.922784	159	41	0.266652	0.773488
ASV25	Classification	AN	0.287648	0.26963	159	23	0.287709	0.773488
ASV36	Classification	AN	-0.719236	0.674819	159	31	0.288162	0.773488
ASV344	Classification	AN	0.491474	0.44796	159	35	0.274282	0.773488
ASV865	Classification	PD	-0.623966	0.558916	159	34	0.265985	0.773488
ASV1022	Classification	AN	-0.36943	0.317429	159	23	0.246284	0.773488
ASV1118	Classification	PD	0.504564	0.462445	159	22	0.276931	0.773488
ASV1657	Classification	T	-0.224382	0.205078	159	16	0.275594	0.773488
ASV98	Classification	T	-0.432523	0.427628	159	114	0.313379	0.819606
ASV3	Classification	PD	-0.536246	0.636792	159	46	0.401027	0.915827
ASV4	Classification	PD	-0.487094	1.34781	159	41	0.718296	0.915827
ASV5	Classification	PD	-0.718514	1.53437	159	73	0.640243	0.915827
ASV5	Classification	AN	-0.504276	1.05051	159	73	0.631884	0.915827
ASV5	Classification	T	0.541482	1.0675	159	73	0.612706	0.915827
ASV6	Classification	PD	-0.468042	0.664645	159	50	0.482366	0.915827
ASV6	Classification	AN	0.240042	0.455051	159	50	0.598597	0.915827
ASV7	Classification	T	0.674023	0.760907	159	33	0.37709	0.915827
ASV9	Classification	PD	0.395019	0.822712	159	67	0.631803	0.915827
ASV11	Classification	AN	0.322148	0.702108	159	48	0.646999	0.915827
ASV11	Classification	T	-0.342166	0.713464	159	48	0.632199	0.915827
ASV18	Classification	AN	0.301285	0.734509	159	32	0.682236	0.915827
ASV25	Classification	T	0.228743	0.27399	159	23	0.405083	0.915827
ASV26	Classification	AN	-0.368008	0.62072	159	25	0.55413	0.915827
ASV26	Classification	T	-0.230693	0.630759	159	25	0.715059	0.915827
ASV28	Classification	PD	0.580082	0.895246	159	25	0.517971	0.915827
ASV28	Classification	AN	0.385724	0.612933	159	25	0.530074	0.915827
ASV32	Classification	T	-0.338315	0.57837	159	134	0.559435	0.915827
ASV36	Classification	PD	0.39505	0.985636	159	31	0.689114	0.915827
ASV38	Classification	PD	0.350751	0.390974	159	16	0.371046	0.915827
ASV38	Classification	T	0.217558	0.272011	159	16	0.425044	0.915827
ASV46	Classification	PD	-0.404925	0.93536	159	24	0.665684	0.915827
ASV46	Classification	AN	0.32108	0.640397	159	24	0.616818	0.915827
ASV73	Classification	PD	0.23738	0.557279	159	20	0.670726	0.915827
ASV73	Classification	T	0.327635	0.387714	159	20	0.39939	0.915827
ASV98	Classification	PD	-0.530989	0.61465	159	114	0.388984	0.915827
ASV344	Classification	PD	-0.477872	0.654287	159	35	0.466266	0.915827
ASV354	Classification	PD	-0.322387	0.738799	159	74	0.663178	0.915827
ASV354	Classification	AN	-0.364919	0.505821	159	74	0.471726	0.915827
ASV415	Classification	AN	-0.178411	0.355195	159	26	0.616176	0.915827
ASV519	Classification	PD	-0.405756	0.552387	159	38	0.463723	0.915827
ASV639	Classification	PD	0.434839	0.558846	159	38	0.437696	0.915827
ASV865	Classification	T	-0.173795	0.388853	159	34	0.655539	0.915827
ASV1044	Classification	AN	-0.138097	0.297509	159	18	0.643172	0.915827
ASV1077	Classification	AN	0.138965	0.293243	159	22	0.636245	0.915827
ASV1077	Classification	T	0.145479	0.297986	159	22	0.626094	0.915827
ASV1524	Classification	PD	-0.164135	0.418082	159	28	0.695162	0.915827
ASV1524	Classification	AN	-0.11025	0.286241	159	28	0.700642	0.915827
ASV1524	Classification	T	0.176689	0.29087	159	28	0.544442	0.915827
ASV1657	Classification	PD	-0.214603	0.294768	159	16	0.467686	0.915827
ASV1657	Classification	AN	0.106615	0.201814	159	16	0.598056	0.915827
ASV865	Classification	AN	0.130368	0.382664	159	34	0.733801	0.921887
ASV1044	Classification	PD	0.143814	0.43454	159	18	0.741125	0.921887
ASV1	Classification	PD	-0.364364	1.15711	159	119	0.753267	0.925701
ASV7	Classification	AN	0.133219	0.748796	159	33	0.859025	0.925798
ASV18	Classification	PD	-0.277876	1.07282	159	32	0.795967	0.925798
ASV38	Classification	AN	0.0531506	0.267682	159	16	0.842868	0.925798
ASV73	Classification	AN	0.0874408	0.381543	159	20	0.819034	0.925798
ASV344	Classification	T	-0.136608	0.455205	159	35	0.764502	0.925798
ASV354	Classification	T	0.110249	0.514002	159	74	0.830445	0.925798
ASV415	Classification	T	0.0848511	0.36094	159	26	0.814454	0.925798
ASV519	Classification	AN	0.0665421	0.378193	159	38	0.860565	0.925798
ASV519	Classification	T	-0.0999446	0.38431	159	38	0.795161	0.925798
ASV778	Classification	T	-0.065683	0.273008	159	17	0.810191	0.925798
ASV1022	Classification	PD	-0.0832184	0.463634	159	23	0.857786	0.925798
ASV1077	Classification	PD	0.0723963	0.428309	159	22	0.865995	0.925798
ASV1118	Classification	T	0.0521937	0.321735	159	22	0.871339	0.925798
ASV6	Classification	T	0.0446323	0.462411	159	50	0.923232	0.970821
ASV4	Classification	T	-0.0779745	0.937709	159	41	0.933836	0.971952
ASV18	Classification	T	0.045231	0.746389	159	32	0.951756	0.979064
ASV32	Classification	AN	-0.026567	0.569164	159	134	0.962831	0.979064
ASV778	Classification	PD	-0.0103145	0.392407	159	17	0.979064	0.979064
ASV1118	Classification	AN	0.0116506	0.316614	159	22	0.970694	0.979064
MaAsLin2 identified KOs
feature	metadata	value	coef	stderr	N	N.not.0	pval	qval
K00082	Classification	T	-5.03673	0.703491	159	62	3.04716e-11	2.66291e-07
K15894	Classification	T	-7.69319	1.06242	159	56	1.94669e-11	2.66291e-07
K00082	Classification	AN	-4.17541	0.692294	159	62	1.14793e-08	6.68785e-05
K15894	Classification	AN	-6.10684	1.04551	159	56	2.95275e-08	0.00012902
K09779	Classification	AN	6.11135	1.06678	159	95	5.11107e-08	0.000178663
K09990	Classification	T	-6.037	1.06429	159	102	6.72163e-08	0.000195801
K01461	Classification	T	-3.45948	0.639941	159	49	2.39119e-07	0.000597046
K03491	Classification	AN	3.05625	0.569937	159	155	2.93116e-07	0.000640386
K01654	Classification	T	-4.43095	0.901479	159	139	2.23666e-06	0.00170628
K01769	Classification	T	-1.86388	0.375796	159	23	1.83568e-06	0.00170628
K02012	Classification	AN	-0.621012	0.122483	159	159	1.12035e-06	0.00170628
K05185	Classification	AN	-3.91753	0.795598	159	68	2.15132e-06	0.00170628
K09477	Classification	T	-5.2562	1.06957	159	54	2.24537e-06	0.00170628
K10253	Classification	T	-4.44539	0.890357	159	139	1.58498e-06	0.00170628
K11731	Classification	T	-4.33561	0.87684	159	143	1.96405e-06	0.00170628
K12995	Classification	T	-5.54821	1.1272	159	122	2.16932e-06	0.00170628
K13652	Classification	T	-4.78159	0.942586	159	141	1.10712e-06	0.00170628
K17744	Classification	T	-1.86388	0.375796	159	23	1.83568e-06	0.00170628
K18199	Classification	AN	-5.24013	1.05355	159	85	1.72518e-06	0.00170628
K18199	Classification	T	-5.31198	1.07059	159	85	1.8201e-06	0.00170628
K18567	Classification	AN	4.71763	0.938664	159	51	1.36708e-06	0.00170628
K19349	Classification	AN	4.89183	0.969399	159	48	1.24783e-06	0.00170628
K19778	Classification	T	-5.06291	1.00053	159	57	1.17191e-06	0.00170628
K01768	Classification	T	-2.3715	0.485135	159	157	2.51781e-06	0.0018336
K00772	Classification	T	-3.46647	0.710742	159	139	2.64329e-06	0.00184798
K09740	Classification	T	-3.90804	0.803098	159	50	2.77471e-06	0.00186524
K08166	Classification	T	-4.42743	0.920849	159	109	3.57794e-06	0.00231612
K17285	Classification	T	-4.10006	0.854596	159	53	3.7423e-06	0.002336
K01602	Classification	T	-4.5713	0.962959	159	56	4.65693e-06	0.00254356
K09749	Classification	AN	4.73554	0.995598	159	105	4.47303e-06	0.00254356
K13049	Classification	T	-4.88603	1.02866	159	76	4.60239e-06	0.00254356
K13774	Classification	T	-4.53542	0.954321	159	131	4.55042e-06	0.00254356
K00428	Classification	T	-3.06506	0.647379	159	154	4.9164e-06	0.00256295
K01160	Classification	AN	-4.22777	0.894537	159	88	5.09627e-06	0.00256295
K08253	Classification	T	-1.80154	0.381844	159	27	5.27899e-06	0.00256295
K18029	Classification	T	-4.60188	0.975187	159	125	5.25733e-06	0.00256295
K00680	Classification	AN	-0.967223	0.206588	159	159	6.16266e-06	0.0027143
K01459	Classification	T	-2.21423	0.472463	159	32	6.04068e-06	0.0027143
K02173	Classification	AN	3.14267	0.674146	159	27	6.71676e-06	0.0027143
K02385	Classification	AN	4.83701	1.0385	159	88	6.83311e-06	0.0027143
K03642	Classification	T	-1.15547	0.247994	159	158	6.78708e-06	0.0027143
K07227	Classification	T	-3.4946	0.748544	159	58	6.52433e-06	0.0027143
K09770	Classification	AN	4.82621	1.03431	159	77	6.59227e-06	0.0027143
K17880	Classification	T	-1.80762	0.386112	159	27	6.17038e-06	0.0027143
K01721	Classification	AN	-4.08585	0.882824	159	125	7.74609e-06	0.00294318
K06912	Classification	T	-1.83644	0.396404	159	28	7.59716e-06	0.00294318
K10674	Classification	T	-5.01724	1.08812	159	79	8.33318e-06	0.00303432
K13287	Classification	T	-1.73407	0.375743	159	20	8.18876e-06	0.00303432
K00978	Classification	T	-3.80186	0.8283	159	138	9.10387e-06	0.00312086
K09477	Classification	AN	-4.83872	1.05255	159	54	8.83156e-06	0.00312086
K13777	Classification	T	-4.25128	0.926226	159	138	9.10653e-06	0.00312086
K13472	Classification	AN	-3.14002	0.686264	159	23	9.67396e-06	0.00319022
K16705	Classification	AN	-1.75894	0.384223	159	34	9.57782e-06	0.00319022
K03830	Classification	T	-5.5025	1.20855	159	95	1.06346e-05	0.00337947
K08100	Classification	T	-3.03497	0.666265	159	21	1.05368e-05	0.00337947
K01130	Classification	T	-3.31518	0.72944	159	146	1.10045e-05	0.00340554
K06394	Classification	AN	4.87	1.07207	159	85	1.11063e-05	0.00340554
K01781	Classification	T	-1.78317	0.393392	159	29	1.15723e-05	0.00343051
K02774	Classification	AN	2.65269	0.58561	159	156	1.1719e-05	0.00343051
K19745	Classification	T	-3.05852	0.675376	159	149	1.17765e-05	0.00343051
K15468	Classification	T	-2.48863	0.550671	159	26	1.22451e-05	0.00350853
K11475	Classification	T	-3.89159	0.86402	159	133	1.30465e-05	0.00367784
K13285	Classification	T	-2.12023	0.47124	159	22	1.33096e-05	0.00369248
K00074	Classification	AN	1.37956	0.306999	159	159	1.36204e-05	0.00371964
K02775	Classification	AN	2.86504	0.64213	159	158	1.55474e-05	0.00373383
K04105	Classification	T	-2.63475	0.588346	159	27	1.45236e-05	0.00373383
K06012	Classification	AN	4.78101	1.0756	159	87	1.66632e-05	0.00373383
K06283	Classification	AN	4.77709	1.07231	159	87	1.59925e-05	0.00373383
K06317	Classification	AN	5.48089	1.22898	159	83	1.56817e-05	0.00373383
K06379	Classification	AN	4.78101	1.0756	159	87	1.66632e-05	0.00373383
K06382	Classification	AN	4.77581	1.07212	159	87	1.60177e-05	0.00373383
K06392	Classification	AN	4.77709	1.07223	159	87	1.59713e-05	0.00373383
K06396	Classification	AN	4.76956	1.07178	159	87	1.63129e-05	0.00373383
K06397	Classification	AN	4.77709	1.07223	159	87	1.59713e-05	0.00373383
K06398	Classification	AN	4.78101	1.0756	159	87	1.66632e-05	0.00373383
K06438	Classification	AN	4.7806	1.06983	159	87	1.51175e-05	0.00373383
K15358	Classification	T	-3.56544	0.796402	159	42	1.46014e-05	0.00373383
K18676	Classification	T	-4.87121	1.09349	159	91	1.60047e-05	0.00373383
K09930	Classification	T	-2.06674	0.466384	159	157	1.76211e-05	0.00384977
K18831	Classification	T	-4.14716	0.935261	159	143	1.74184e-05	0.00384977
K06399	Classification	AN	4.76778	1.07966	159	87	1.87739e-05	0.00405099
K01721	Classification	T	-3.95566	0.897103	159	125	1.92912e-05	0.0040623
K12508	Classification	T	-3.80774	0.863154	159	137	1.91298e-05	0.0040623
K07452	Classification	AN	-3.75713	0.85394	159	137	2.00667e-05	0.0041753
K06385	Classification	AN	4.73648	1.07838	159	87	2.06933e-05	0.00425504
K02773	Classification	AN	2.58163	0.588926	159	156	2.14359e-05	0.0043064
K06405	Classification	AN	4.80882	1.09643	159	87	2.12364e-05	0.0043064
K06406	Classification	AN	4.79933	1.09589	159	87	2.18083e-05	0.00433143
K01160	Classification	T	-3.95217	0.909004	159	88	2.48022e-05	0.00487071
K05275	Classification	T	-2.42542	0.558663	159	29	2.54476e-05	0.00494192
K01687	Classification	AN	-0.353618	0.0816033	159	159	2.62957e-05	0.0050505
K00966	Classification	T	-2.75273	0.635754	159	144	2.66726e-05	0.00505961
K01093	Classification	T	-5.2301	1.21213	159	98	2.83489e-05	0.00505961
K06390	Classification	AN	4.63013	1.07306	159	84	2.83397e-05	0.00505961
K06393	Classification	AN	4.63013	1.07306	159	84	2.83397e-05	0.00505961
K09003	Classification	T	-2.13215	0.492932	159	34	2.71539e-05	0.00505961
K09929	Classification	T	-4.05998	0.940983	159	123	2.83695e-05	0.00505961
K13472	Classification	T	-3.01575	0.697363	159	23	2.7258e-05	0.00505961
K06407	Classification	AN	4.7975	1.11471	159	87	2.9635e-05	0.00523193
K13006	Classification	AN	-1.94581	0.452865	159	34	3.04989e-05	0.0053306
K01617	Classification	T	-3.35215	0.785146	159	137	3.40217e-05	0.00582973
K02011	Classification	AN	-0.509303	0.119251	159	159	3.38312e-05	0.00582973
K01113	Classification	T	-1.74314	0.409675	159	157	3.60605e-05	0.00611909
K02572	Classification	T	-4.2888	1.01359	159	85	3.96295e-05	0.00625953
K04769	Classification	AN	4.57746	1.07964	159	85	3.83072e-05	0.00625953
K06387	Classification	AN	4.48295	1.05985	159	84	3.98639e-05	0.00625953
K07397	Classification	T	-1.25162	0.295279	159	159	3.84682e-05	0.00625953
K07777	Classification	AN	4.35718	1.02853	159	71	3.88466e-05	0.00625953
K08070	Classification	T	-3.61407	0.851098	159	86	3.73171e-05	0.00625953
K09779	Classification	T	4.58645	1.08403	159	95	3.96866e-05	0.00625953
K09983	Classification	T	-3.682	0.870809	159	134	4.01114e-05	0.00625953
K19778	Classification	AN	-4.17891	0.984609	159	57	3.76354e-05	0.00625953
K01769	Classification	AN	-1.55951	0.369815	159	23	4.19484e-05	0.00626644
K03762	Classification	AN	-1.06617	0.252739	159	159	4.17033e-05	0.00626644
K09770	Classification	T	4.43461	1.05104	159	77	4.15754e-05	0.00626644
K14733	Classification	T	-2.31817	0.549257	159	44	4.13616e-05	0.00626644
K17744	Classification	AN	-1.55951	0.369815	159	23	4.19484e-05	0.00626644
K05835	Classification	T	-4.11526	0.977012	159	127	4.27745e-05	0.00627784
K13778	Classification	T	-4.00867	0.952138	159	134	4.31022e-05	0.00627784
K13810	Classification	T	-3.52365	0.836931	159	67	4.30977e-05	0.00627784
K15358	Classification	AN	-3.29061	0.783726	159	42	4.51121e-05	0.00651627
K09740	Classification	AN	-3.31455	0.790316	159	50	4.59647e-05	0.00658501
K06950	Classification	AN	0.436895	0.104299	159	159	4.68982e-05	0.00663646
K15868	Classification	T	-2.49632	0.596083	159	33	4.70832e-05	0.00663646
K06310	Classification	AN	3.93874	0.941799	159	57	4.81625e-05	0.00673427
K01137	Classification	T	-0.974964	0.233521	159	17	4.95297e-05	0.00683638
K06383	Classification	AN	4.39347	1.05305	159	84	5.01031e-05	0.00683638
K09691	Classification	T	-2.04438	0.489926	159	157	4.99679e-05	0.00683638
K13774	Classification	AN	-3.91651	0.939132	159	131	5.04573e-05	0.00683638
K06391	Classification	AN	4.33791	1.04082	159	76	5.09748e-05	0.00685336
K13287	Classification	AN	-1.53852	0.369763	159	20	5.23891e-05	0.00698974
K08679	Classification	T	-2.3074	0.555001	159	155	5.30821e-05	0.00702855
K03379	Classification	T	-3.85383	0.929078	159	127	5.50953e-05	0.00724027
K02385	Classification	T	4.36818	1.0553	159	88	5.70163e-05	0.0074368
K17675	Classification	T	-3.42743	0.829183	159	142	5.8322e-05	0.00755075
K00471	Classification	AN	-3.00252	0.726854	159	35	5.89346e-05	0.00757397
K02010	Classification	AN	-0.382399	0.0926866	159	159	6.01278e-05	0.00767091
K08253	Classification	AN	-1.54511	0.375766	159	27	6.34698e-05	0.0080385
K08384	Classification	AN	5.10281	1.24155	159	101	6.3929e-05	0.0080385
K01471	Classification	T	-2.8678	0.700451	159	33	6.79917e-05	0.00848828
K01781	Classification	AN	-1.58384	0.387131	159	29	6.87888e-05	0.00852689
K18829	Classification	T	-4.04242	0.989928	159	121	7.08739e-05	0.00872348
K01082	Classification	T	-1.41512	0.346782	159	158	7.16549e-05	0.00875793
K01545	Classification	T	-3.79286	0.930469	159	107	7.2902e-05	0.00884848
K08100	Classification	AN	-2.66865	0.655661	159	21	7.46526e-05	0.00899847
K17880	Classification	AN	-1.54513	0.379966	159	27	7.57202e-05	0.00906465
K00763	Classification	T	0.186268	0.0458316	159	159	7.64036e-05	0.00908423
K16873	Classification	T	-2.49265	0.614205	159	30	7.81547e-05	0.0091677
K17244	Classification	T	-4.30397	1.06025	159	58	7.78298e-05	0.0091677
K00410	Classification	T	-3.51282	0.866149	159	32	7.89585e-05	0.00920025
K03300	Classification	AN	-1.09008	0.269224	159	159	8.10293e-05	0.009379
K16638	Classification	AN	-1.9014	0.469986	159	21	8.20779e-05	0.00943788
K06378	Classification	AN	4.24788	1.05215	159	103	8.47584e-05	0.0096824
K00641	Classification	AN	-0.780592	0.193738	159	159	8.74822e-05	0.00973949
K03716	Classification	AN	4.36895	1.08314	159	91	8.59841e-05	0.00973949
K03793	Classification	T	-3.76666	0.935249	159	50	8.80443e-05	0.00973949
K06384	Classification	AN	4.24809	1.05397	159	80	8.69913e-05	0.00973949
K07001	Classification	AN	-0.35393	0.0878482	159	159	8.75545e-05	0.00973949
K11709	Classification	AN	3.58929	0.893691	159	99	9.19118e-05	0.0101034
K00855	Classification	T	-3.03089	0.756043	159	130	9.45453e-05	0.0103279
K07777	Classification	T	4.1873	1.04517	159	71	9.54752e-05	0.0103647
K03396	Classification	T	-4.11098	1.02752	159	59	9.74936e-05	0.0105185
K09764	Classification	AN	3.64717	0.912007	159	123	9.8172e-05	0.0105267
K03606	Classification	T	-2.71852	0.680541	159	155	9.98453e-05	0.0105763
K07699	Classification	AN	4.3696	1.09362	159	92	9.95006e-05	0.0105763
K06373	Classification	AN	4.30557	1.07863	159	85	0.000100973	0.0106314
K13651	Classification	T	-4.13507	1.03654	159	99	0.000101914	0.0106661
K06311	Classification	AN	3.58668	0.901132	159	45	0.000105509	0.0108585
K06374	Classification	AN	4.30186	1.08018	159	85	0.000104568	0.0108585
K16047	Classification	T	-3.83582	0.963789	159	95	0.000105616	0.0108585
K10680	Classification	T	-1.98374	0.498713	159	156	0.000106515	0.010887
K18879	Classification	T	-0.973913	0.245896	159	19	0.00011365	0.0115487
K03926	Classification	T	-2.83857	0.717576	159	150	0.000115786	0.0116977
K01771	Classification	AN	-2.58573	0.654119	159	29	0.000117012	0.0117537
K01459	Classification	AN	-1.83675	0.464943	159	32	0.000118139	0.0117983
K02079	Classification	AN	-2.86163	0.724922	159	31	0.000119481	0.0117983
K02079	Classification	T	-2.90876	0.736646	159	31	0.000118958	0.0117983
K01166	Classification	T	-3.01111	0.764508	159	127	0.000123567	0.0120654
K06409	Classification	AN	4.11434	1.04425	159	94	0.000122929	0.0120654
K01449	Classification	AN	4.70861	1.19808	159	86	0.000127608	0.0121912
K06394	Classification	T	4.28141	1.0894	159	85	0.000127645	0.0121912
K17245	Classification	T	-4.06277	1.03347	159	58	0.000127092	0.0121912
K17246	Classification	T	-4.06277	1.03347	159	58	0.000127092	0.0121912
K09924	Classification	T	-2.33049	0.594316	159	154	0.00013193	0.0125319
K02228	Classification	T	-1.85019	0.472349	159	157	0.000134091	0.0125816
K07112	Classification	AN	-0.401088	0.102419	159	159	0.000134516	0.0125816
K13060	Classification	T	-3.98178	1.01681	159	74	0.000134613	0.0125816
K06385	Classification	T	4.28195	1.09582	159	87	0.00013895	0.012918
K18981	Classification	T	-2.53224	0.648756	159	152	0.000141232	0.0130606
K00864	Classification	AN	0.257424	0.0660149	159	159	0.000143232	0.0131759
K15861	Classification	T	-3.96806	1.02033	159	50	0.000148978	0.0136327
K06317	Classification	T	4.85353	1.24886	159	83	0.000150459	0.0136964
K00365	Classification	T	-4.11998	1.06071	159	74	0.000151712	0.013739
K06395	Classification	AN	4.05183	1.04402	159	76	0.000153524	0.0138314
K00344	Classification	T	-0.829557	0.214146	159	158	0.000157717	0.0140436
K02471	Classification	T	-1.67624	0.433186	159	157	0.000160231	0.0140436
K05275	Classification	AN	-2.12736	0.549771	159	29	0.00016024	0.0140436
K07451	Classification	T	-3.85443	0.996505	159	131	0.000161199	0.0140436
K09690	Classification	T	-2.0008	0.517344	159	156	0.000161504	0.0140436
K11708	Classification	AN	3.45726	0.892635	159	100	0.000158127	0.0140436
K19686	Classification	T	-4.05914	1.04897	159	63	0.000160181	0.0140436
K13281	Classification	AN	4.04681	1.04719	159	71	0.000163323	0.0141315
K17462	Classification	AN	4.10176	1.06214	159	75	0.000164945	0.0142015
K00864	Classification	T	0.258666	0.0670826	159	159	0.000168595	0.0142353
K03827	Classification	AN	-0.884293	0.229102	159	158	0.000166166	0.0142353
K07243	Classification	AN	-0.689085	0.178671	159	159	0.000168091	0.0142353
K08482	Classification	T	-2.59103	0.671682	159	148	0.000167591	0.0142353
K06382	Classification	T	4.19398	1.08946	159	87	0.000172613	0.0142534
K06392	Classification	T	4.19398	1.08958	159	87	0.000172887	0.0142534
K06396	Classification	T	4.19398	1.08911	159	87	0.000171837	0.0142534
K06397	Classification	T	4.19398	1.08958	159	87	0.000172887	0.0142534
K11707	Classification	AN	3.45247	0.895787	159	100	0.000169732	0.0142534
K00074	Classification	T	1.1996	0.311964	159	159	0.000175387	0.0142578
K06283	Classification	T	4.19058	1.08966	159	87	0.000175088	0.0142578
K16789	Classification	AN	4.57331	1.18912	159	120	0.000174979	0.0142578
K04769	Classification	T	4.21514	1.0971	159	85	0.00017752	0.0143643
K00324	Classification	T	-0.965254	0.251953	159	159	0.000184912	0.0148935
K06438	Classification	T	4.16274	1.08713	159	87	0.000186289	0.0149356
K01457	Classification	T	-2.33157	0.609323	159	152	0.000188098	0.0149435
K03321	Classification	AN	-0.38018	0.0993333	159	159	0.000187523	0.0149435
K06313	Classification	AN	3.6528	0.955027	159	56	0.000189266	0.0149683
K06399	Classification	T	4.19391	1.09712	159	87	0.000190798	0.0150215
K06012	Classification	T	4.17245	1.09299	159	87	0.000194497	0.0150417
K06379	Classification	T	4.17245	1.09299	159	87	0.000194497	0.0150417
K06398	Classification	T	4.17245	1.09299	159	87	0.000194497	0.0150417
K19784	Classification	T	-1.57851	0.413192	159	159	0.000192481	0.0150417
K00217	Classification	T	-3.17594	0.832297	159	44	0.000195643	0.0150636
K06387	Classification	T	4.10637	1.07699	159	84	0.000197861	0.0151676
K14338	Classification	T	-3.14032	0.826352	159	48	0.000207291	0.0158211
K00856	Classification	T	-2.61825	0.690244	159	145	0.000212708	0.0161085
K08641	Classification	T	-3.75891	0.991019	159	134	0.0002129	0.0161085
K18030	Classification	T	-3.37311	0.889691	159	114	0.000214194	0.0161366
K17623	Classification	AN	-2.72776	0.719753	159	28	0.000215367	0.0161553
K19092	Classification	T	-4.05304	1.06988	159	101	0.000216592	0.0161777
K01137	Classification	AN	-0.869772	0.229804	159	17	0.000219378	0.0163127
K01430	Classification	AN	-0.637402	0.168458	159	159	0.000220265	0.0163127
K06381	Classification	AN	3.97739	1.05398	159	110	0.000228565	0.0167322
K06406	Classification	T	4.2023	1.11361	159	87	0.000228648	0.0167322
K15629	Classification	AN	3.88324	1.02911	159	65	0.000228802	0.0167322
K06405	Classification	T	4.2023	1.11416	159	87	0.000230207	0.0167648
K01991	Classification	T	-1.50027	0.397904	159	158	0.000231297	0.0167743
K01265	Classification	AN	0.197642	0.0524683	159	159	0.000234326	0.0168927
K03569	Classification	AN	0.664193	0.176406	159	159	0.000235829	0.0168927
K03660	Classification	T	4.3887	1.16528	159	74	0.000234905	0.0168927
K06402	Classification	AN	3.87529	1.03003	159	77	0.000238298	0.016938
K16515	Classification	T	-4.39864	1.16917	159	73	0.000238399	0.016938
K01567	Classification	AN	4.06966	1.08212	159	75	0.000239583	0.0169532
K01429	Classification	AN	-0.633862	0.168965	159	159	0.000247961	0.0173354
K07735	Classification	T	-0.939634	0.250365	159	159	0.000246497	0.0173354
K16300	Classification	T	-3.64321	0.971062	159	87	0.000247646	0.0173354
K06383	Classification	T	4.00922	1.07008	159	84	0.000252328	0.0175705
K09181	Classification	T	-2.16259	0.577558	159	154	0.000254445	0.0176476
K01584	Classification	T	-2.23241	0.596795	159	152	0.000257907	0.017817
K00507	Classification	T	-3.21382	0.859931	159	142	0.00026109	0.0179658
K18704	Classification	T	-4.522	1.21051	159	109	0.000262708	0.0180063
K00721	Classification	T	-1.13595	0.304522	159	159	0.000267853	0.0182263
K01461	Classification	AN	-2.34907	0.629756	159	49	0.000268003	0.0182263
K06407	Classification	T	4.22324	1.13274	159	87	0.000269747	0.0182738
K07092	Classification	AN	2.16863	0.582129	159	25	0.000272705	0.0184029
K01782	Classification	T	-2.44358	0.657663	159	154	0.000282574	0.0189955
K06416	Classification	AN	3.85864	1.03997	159	100	0.00028798	0.0192775
K16638	Classification	T	-1.77155	0.477587	159	21	0.000288975	0.0192775
K02228	Classification	AN	-1.7215	0.464831	159	157	0.000295202	0.019618
K18702	Classification	AN	-3.16021	0.853591	159	57	0.000296538	0.0196322
K09136	Classification	T	-1.92659	0.521199	159	154	0.000302824	0.0198976
K11209	Classification	T	-1.51214	0.409002	159	158	0.000302066	0.0198976
K02442	Classification	AN	-2.67828	0.725382	159	40	0.000307474	0.0200341
K11710	Classification	AN	3.2511	0.880709	159	109	0.00030834	0.0200341
K13655	Classification	T	-3.66013	0.991215	159	98	0.000307104	0.0200341
K01446	Classification	T	-1.60043	0.433794	159	19	0.000310659	0.02011
K07161	Classification	T	-3.68417	0.999082	159	113	0.000312716	0.0201685
K06423	Classification	AN	3.4874	0.946964	159	57	0.000318223	0.0203732
K06893	Classification	T	-2.61176	0.709135	159	148	0.000317877	0.0203732
K01004	Classification	AN	-3.43299	0.933733	159	131	0.000325277	0.0206734
K08384	Classification	T	4.63981	1.26163	159	101	0.000324111	0.0206734
K01548	Classification	AN	-0.565659	0.154015	159	159	0.000329857	0.0206793
K06919	Classification	T	-2.6646	0.725505	159	151	0.000329859	0.0206793
K07027	Classification	T	-1.03323	0.281338	159	159	0.000330102	0.0206793
K08311	Classification	T	-1.21694	0.331175	159	158	0.000327646	0.0206793
K16201	Classification	AN	3.10417	0.846263	159	38	0.000335432	0.0209382
K01428	Classification	AN	-0.625224	0.170696	159	159	0.00034187	0.0211887
K07234	Classification	T	-2.04682	0.558751	159	157	0.000341378	0.0211887
K01453	Classification	AN	-2.95337	0.806549	159	137	0.000343174	0.0211943
K06411	Classification	AN	3.86688	1.05661	159	75	0.000345691	0.0212746
K03185	Classification	T	-1.61742	0.442209	159	157	0.000348329	0.0213618
K00446	Classification	T	-3.22348	0.881604	159	128	0.000349843	0.0213796
K00950	Classification	AN	-0.226282	0.061932	159	159	0.000353191	0.0215089
K03745	Classification	T	-1.21125	0.331795	159	158	0.000357172	0.0215167
K07227	Classification	AN	-2.68852	0.73663	159	58	0.000358243	0.0215167
K15778	Classification	T	-1.59538	0.436819	159	156	0.000355042	0.0215167
K19166	Classification	T	-3.48722	0.95529	159	106	0.000357382	0.0215167
K06912	Classification	AN	-1.42296	0.390095	159	28	0.000360855	0.0215994
K06408	Classification	AN	4.03895	1.10794	159	74	0.000363795	0.0217011
K04783	Classification	AN	2.97746	0.817699	159	34	0.0003693	0.0219545
K02667	Classification	T	-2.4108	0.66369	159	155	0.000381159	0.0225827
K00493	Classification	AN	-3.39854	0.93705	159	49	0.000388811	0.0229582
K13285	Classification	AN	-1.67878	0.46374	159	22	0.000398311	0.02344
K02651	Classification	T	-2.37825	0.657659	159	151	0.000403794	0.0236037
K03189	Classification	AN	-0.622756	0.172173	159	159	0.000402647	0.0236037
K01546	Classification	AN	-0.560395	0.155034	159	159	0.000406075	0.0236579
K03383	Classification	T	-3.68285	1.01941	159	48	0.000408881	0.0237422
K02674	Classification	T	-2.40124	0.666543	159	155	0.000423951	0.0245358
K01449	Classification	T	4.38262	1.21746	159	86	0.00042807	0.0246112
K08082	Classification	T	-2.53321	0.703562	159	153	0.00042694	0.0246112
K06045	Classification	T	-4.17252	1.16099	159	69	0.000437078	0.0249648
K07167	Classification	T	-3.80061	1.05729	159	81	0.00043592	0.0249648
K07336	Classification	T	-1.65499	0.461193	159	158	0.000445573	0.0252216
K10001	Classification	T	-1.66127	0.462781	159	158	0.000443582	0.0252216
K19160	Classification	T	-2.87475	0.801148	159	25	0.000445902	0.0252216
K11017	Classification	T	-3.10408	0.865693	159	90	0.000450053	0.0253743
K05342	Classification	AN	2.06889	0.577526	159	154	0.000455382	0.0255101
K07667	Classification	AN	-0.537906	0.150153	159	159	0.000455289	0.0255101
K02017	Classification	AN	-0.473554	0.132289	159	159	0.000459642	0.0256666
K03190	Classification	AN	-0.620196	0.17339	159	159	0.00046422	0.0257576
K04085	Classification	T	-1.61132	0.450413	159	157	0.000463354	0.0257576
K01771	Classification	T	-2.37594	0.664698	159	29	0.000468206	0.0258149
K09859	Classification	AN	-3.45722	0.967152	159	104	0.000467936	0.0258149
K03188	Classification	AN	-0.613266	0.171684	159	159	0.00047219	0.0259526
K06312	Classification	AN	2.65363	0.744498	159	30	0.000485255	0.026504
K15054	Classification	T	1.84325	0.517069	159	28	0.000484441	0.026504
K03187	Classification	AN	-0.630106	0.177012	159	159	0.000493231	0.0268558
K06295	Classification	AN	3.98921	1.12165	159	74	0.000498684	0.0270683
K00108	Classification	AN	-0.643381	0.18101	159	159	0.000502516	0.027108
K06310	Classification	T	3.40225	0.957031	159	57	0.000501426	0.027108
K07320	Classification	T	-1.19787	0.337945	159	158	0.000520113	0.0279709
K06222	Classification	T	-2.04685	0.577861	159	152	0.000524627	0.0280443
K09701	Classification	T	-1.88963	0.533479	159	155	0.000524687	0.0280443
K05982	Classification	T	-3.4116	0.963876	159	132	0.000529539	0.0280645
K18095	Classification	AN	2.75648	0.778538	159	22	0.000527439	0.0280645
K19064	Classification	AN	3.28883	0.929238	159	30	0.000529882	0.0280645
K12994	Classification	T	-4.26617	1.20696	159	112	0.000538547	0.0284372
K07075	Classification	T	-3.35917	0.950837	159	133	0.000541909	0.0285286
K15468	Classification	AN	-1.91371	0.541907	159	26	0.000544629	0.0285857
K19224	Classification	AN	3.0294	0.858572	159	40	0.000550388	0.0288014
K03558	Classification	T	-1.16185	0.329406	159	158	0.000552919	0.0288119
K06285	Classification	AN	3.25007	0.921586	159	56	0.000553885	0.0288119
K07493	Classification	T	-3.93187	1.11523	159	59	0.000555805	0.028826
K00356	Classification	T	-2.43156	0.691211	159	144	0.000571137	0.0292737
K06403	Classification	AN	3.779	1.07375	159	65	0.000567949	0.0292737
K06404	Classification	AN	3.7784	1.07366	159	65	0.000568452	0.0292737
K18217	Classification	AN	2.99337	0.850776	159	44	0.000569978	0.0292737
K01547	Classification	AN	-0.554164	0.157788	159	159	0.000582678	0.0296258
K06390	Classification	T	3.82802	1.09042	159	84	0.000585695	0.0296258
K06393	Classification	T	3.82802	1.09042	159	84	0.000585695	0.0296258
K17734	Classification	AN	3.54885	1.01101	159	52	0.000586482	0.0296258
K18821	Classification	AN	2.734	0.778386	159	20	0.000582031	0.0296258
K01083	Classification	T	-3.53648	1.00777	159	71	0.000588534	0.0296438
K03576	Classification	T	-1.20146	0.342995	159	158	0.000601693	0.0299612
K09777	Classification	AN	3.76105	1.07304	159	92	0.000597157	0.0299612
K09826	Classification	T	-3.84928	1.09888	159	68	0.00060159	0.0299612
K16202	Classification	AN	3.08524	0.880626	159	33	0.000600429	0.0299612
K01608	Classification	T	-2.21266	0.63258	159	152	0.000612263	0.0304009
K01800	Classification	T	-2.10328	0.601725	159	154	0.000617423	0.0305703
K06284	Classification	AN	3.76925	1.07889	159	82	0.000621243	0.0306725
K19615	Classification	T	-1.00643	0.288173	159	23	0.000623858	0.0307149
K08351	Classification	T	-4.08832	1.17144	159	79	0.000629133	0.0308876
K02314	Classification	AN	0.176285	0.0505763	159	159	0.000639001	0.0312842
K07458	Classification	T	-4.15874	1.1952	159	116	0.000652339	0.0316711
K13019	Classification	AN	3.45882	0.993739	159	52	0.000649935	0.0316711
K14166	Classification	T	-2.3956	0.688414	159	152	0.000651578	0.0316711
K01066	Classification	T	-1.09441	0.315261	159	158	0.000670906	0.0321403
K03290	Classification	AN	-2.59702	0.747484	159	71	0.000664185	0.0321403
K06294	Classification	AN	3.26416	0.939757	159	52	0.000666333	0.0321403
K06333	Classification	AN	3.48971	1.00515	159	77	0.000669987	0.0321403
K07464	Classification	PD	6.58786	1.89781	159	97	0.000671198	0.0321403
K06334	Classification	AN	3.53516	1.0197	159	80	0.000681564	0.0325475
K01093	Classification	AN	-4.12867	1.19284	159	98	0.000694957	0.0329129
K02282	Classification	T	-2.1435	0.619199	159	152	0.000693736	0.0329129
K02671	Classification	T	-2.15704	0.623761	159	152	0.000702398	0.0329129
K06314	Classification	AN	3.28105	0.948482	159	52	0.000699641	0.0329129
K07302	Classification	T	-2.04018	0.589851	159	156	0.000700739	0.0329129
K07684	Classification	T	-2.34768	0.678785	159	147	0.00070114	0.0329129
K19505	Classification	AN	3.4575	0.999231	159	46	0.000697486	0.0329129
K02672	Classification	T	-1.79433	0.519044	159	156	0.000705153	0.0329537
K01078	Classification	T	-3.20227	0.92722	159	127	0.000713362	0.0331693
K18828	Classification	T	-3.55235	1.02861	159	121	0.000713562	0.0331693
K09966	Classification	T	-3.61954	1.04968	159	88	0.000726754	0.0336929
K03204	Classification	T	-2.42013	0.702651	159	140	0.000736638	0.0337041
K03559	Classification	T	-0.913256	0.265068	159	158	0.000733901	0.0337041
K06410	Classification	AN	3.69911	1.07364	159	76	0.000733809	0.0337041
K13593	Classification	T	-3.63274	1.05455	159	56	0.000735285	0.0337041
K19113	Classification	AN	-2.42281	0.703423	159	36	0.000736565	0.0337041
K06391	Classification	T	3.64139	1.05766	159	76	0.00074021	0.033774
K08166	Classification	AN	-3.11926	0.906193	159	109	0.000742031	0.033774
K00366	Classification	T	-4.34833	1.26423	159	91	0.000748792	0.0339292
K07115	Classification	T	-1.16385	0.338396	159	158	0.000749324	0.0339292
K13770	Classification	AN	3.24136	0.943358	159	56	0.000757937	0.0342306
K04486	Classification	AN	3.44644	1.00333	159	141	0.000760431	0.0342547
K00035	Classification	T	-3.1657	0.923413	159	108	0.000778227	0.0343313
K00390	Classification	AN	-0.365054	0.106502	159	159	0.000779809	0.0343313
K01026	Classification	T	-3.06919	0.894764	159	136	0.000773172	0.0343313
K02442	Classification	T	-2.52989	0.737114	159	40	0.000767945	0.0343313
K04784	Classification	AN	2.85134	0.831727	159	34	0.000778358	0.0343313
K06434	Classification	AN	3.15651	0.920322	159	49	0.000774166	0.0343313
K09749	Classification	T	3.47009	1.0117	159	105	0.000773737	0.0343313
K09806	Classification	T	-1.30829	0.381119	159	157	0.000766339	0.0343313
K14974	Classification	T	-3.33712	0.973022	159	104	0.000774554	0.0343313
K07062	Classification	T	-1.29857	0.378953	159	159	0.000782331	0.0343557
K03469	Classification	AN	0.228047	0.0666525	159	159	0.00079661	0.0345852
K03821	Classification	T	-1.45328	0.424796	159	158	0.000797449	0.0345852
K06384	Classification	T	3.66685	1.07102	159	80	0.000790451	0.0345852
K11936	Classification	T	-2.22695	0.650773	159	153	0.000795056	0.0345852
K18308	Classification	AN	2.5513	0.74566	159	26	0.00079635	0.0345852
K06350	Classification	AN	3.20115	0.936444	159	53	0.000804895	0.0348217
K01471	Classification	AN	-2.35537	0.689302	159	33	0.000808673	0.0348988
K01446	Classification	AN	-1.45491	0.42689	159	19	0.000833506	0.0354453
K01574	Classification	AN	-3.52196	1.03303	159	61	0.000830179	0.0354453
K02529	Classification	AN	0.491865	0.144308	159	159	0.000832733	0.0354453
K05367	Classification	T	-1.58292	0.464396	159	157	0.000832376	0.0354453
K06298	Classification	AN	3.69539	1.08355	159	74	0.000827054	0.0354453
K06887	Classification	T	-3.28745	0.964193	159	89	0.000829614	0.0354453
K13013	Classification	T	-3.58663	1.05274	159	56	0.000836975	0.0355064
K17828	Classification	AN	1.49146	0.437961	159	159	0.000841254	0.0356016
K00262	Classification	AN	0.603584	0.177473	159	159	0.000854142	0.0356705
K00684	Classification	T	-0.890522	0.261935	159	158	0.000857623	0.0356705
K02670	Classification	T	-2.14105	0.629513	159	155	0.000853716	0.0356705
K02676	Classification	T	-2.26131	0.664673	159	154	0.000850795	0.0356705
K06192	Classification	T	-2.3202	0.681808	159	151	0.000848256	0.0356705
K07343	Classification	T	-1.51071	0.443905	159	156	0.000847636	0.0356705
K09001	Classification	T	-0.75103	0.220925	159	159	0.000858532	0.0356705
K14520	Classification	T	-2.6944	0.792647	159	41	0.000859211	0.0356705
K06409	Classification	T	3.60335	1.06114	159	94	0.000869535	0.0359333
K11689	Classification	T	-2.88162	0.84861	159	145	0.000869652	0.0359333
K15868	Classification	AN	-1.98842	0.586595	159	33	0.000887341	0.0365777
K04761	Classification	T	-0.802998	0.237061	159	159	0.000894765	0.036797
K04752	Classification	T	-1.3383	0.395348	159	158	0.000901396	0.0369826
K07277	Classification	T	-0.792178	0.234108	159	158	0.000905428	0.0370611
K01725	Classification	T	-2.65676	0.785321	159	140	0.000907852	0.0370735
K02572	Classification	AN	-3.36978	0.997459	159	85	0.00092229	0.0375752
K03660	Classification	AN	3.87244	1.14674	159	74	0.000926781	0.0376704
K01654	Classification	AN	-2.99488	0.887131	159	139	0.000929968	0.0377122
K13677	Classification	AN	3.92677	1.16384	159	87	0.000936109	0.0377859
K16873	Classification	AN	-2.0397	0.60443	159	30	0.000934141	0.0377859
K08223	Classification	T	-1.57648	0.467726	159	157	0.000947046	0.0380574
K16203	Classification	AN	3.16737	0.939737	159	81	0.000947188	0.0380574
K05185	Classification	T	-2.72289	0.808466	159	68	0.000955284	0.0381781
K08222	Classification	AN	3.07987	0.914247	159	49	0.000952772	0.0381781
K15977	Classification	T	-0.791278	0.234974	159	159	0.000956746	0.0381781
K02020	Classification	AN	-0.328404	0.0975454	159	159	0.00095944	0.0381984
K13006	Classification	T	-1.54896	0.460189	159	34	0.000961877	0.0382084
K03830	Classification	AN	-4.00168	1.18931	159	95	0.00096586	0.0382763
K06954	Classification	T	-4.22925	1.25719	159	84	0.000967968	0.0382763
K06429	Classification	AN	2.57995	0.767147	159	29	0.000971273	0.0383203
K01716	Classification	T	-1.68339	0.50089	159	155	0.00097865	0.0384378
K09928	Classification	T	-1.67434	0.498128	159	157	0.000977163	0.0384378
K07722	Classification	T	-2.83456	0.84373	159	133	0.000982768	0.0385131
K18997	Classification	T	-1.90652	0.567916	159	153	0.00099116	0.038755
K02566	Classification	T	-1.62393	0.484247	159	157	0.00100296	0.038874
K02668	Classification	T	-2.19713	0.654958	159	155	0.000999305	0.038874
K08973	Classification	T	-1.29365	0.385816	159	158	0.00100462	0.038874
K09970	Classification	T	-2.03658	0.607423	159	152	0.00100532	0.038874
K16011	Classification	T	-1.74854	0.521141	159	156	0.000997242	0.038874
K01308	Classification	AN	3.35707	1.00166	159	66	0.00100983	0.0389253
K07390	Classification	T	-1.1135	0.332276	159	158	0.0010111	0.0389253
K00568	Classification	T	-1.03003	0.307561	159	158	0.00101828	0.0390016
K00845	Classification	AN	0.293706	0.0877956	159	159	0.00103094	0.0390016
K02291	Classification	T	-1.38979	0.415437	159	158	0.00103087	0.0390016
K08218	Classification	T	-1.13068	0.337975	159	158	0.0010306	0.0390016
K09971	Classification	T	-2.03366	0.607642	159	152	0.00102588	0.0390016
K13778	Classification	AN	-3.13546	0.936984	159	134	0.00102751	0.0390016
K15974	Classification	T	-3.5211	1.05195	159	104	0.00102447	0.0390016
K18457	Classification	AN	-2.11543	0.632172	159	38	0.00102766	0.0390016
K00493	Classification	T	-3.18196	0.952205	159	49	0.00104374	0.0394005
K00612	Classification	T	-2.54714	0.763103	159	148	0.00105713	0.0397343
K07699	Classification	T	3.70997	1.1113	159	92	0.0010553	0.0397343
K01505	Classification	T	-2.15473	0.64574	159	154	0.00106083	0.039738
K01574	Classification	T	-3.50186	1.04974	159	61	0.00106405	0.039738
K07303	Classification	T	-1.97996	0.593449	159	156	0.00106251	0.039738
K11472	Classification	T	-1.90511	0.571572	159	153	0.00107418	0.0400309
K06950	Classification	T	0.352982	0.105986	159	159	0.00108372	0.0403006
K01687	Classification	T	-0.275917	0.0829231	159	159	0.00109494	0.0406314
K00984	Classification	AN	2.93309	0.882271	159	110	0.00110564	0.0409413
K00340	Classification	T	-0.747832	0.225125	159	158	0.00111542	0.0411292
K00794	Classification	AN	-0.213509	0.0642721	159	159	0.00111503	0.0411292
K07339	Classification	AN	-2.00115	0.602666	159	31	0.00112049	0.0412293
K01545	Classification	PD	-4.43846	1.33741	159	107	0.00112718	0.0413855
K05539	Classification	T	-0.844627	0.254551	159	158	0.00112947	0.0413855
K18094	Classification	AN	2.47659	0.747087	159	21	0.00114126	0.04173
K03410	Classification	AN	3.36432	1.01509	159	122	0.00114392	0.0417398
K06373	Classification	T	3.63067	1.09607	159	85	0.00115106	0.0418799
K11184	Classification	T	3.66174	1.10579	159	75	0.00115495	0.0418799
K14153	Classification	T	-2.52821	0.763439	159	140	0.00115424	0.0418799
K06204	Classification	T	-0.953763	0.288167	159	158	0.00116137	0.0420022
K09964	Classification	T	-3.17263	0.958701	159	126	0.00116312	0.0420022
K00076	Classification	AN	-3.79478	1.1477	159	74	0.00117436	0.0422788
K01928	Classification	AN	0.444659	0.134497	159	159	0.00117562	0.0422788
K04033	Classification	T	-3.37457	1.02132	159	104	0.0011833	0.0424676
K00311	Classification	T	-1.29098	0.391078	159	158	0.00119544	0.042728
K06374	Classification	T	3.62369	1.09765	159	85	0.00119447	0.042728
K03543	Classification	T	-1.29865	0.393968	159	158	0.00121446	0.0432929
K06395	Classification	T	3.49664	1.06091	159	76	0.0012162	0.0432929
K01737	Classification	AN	-0.360975	0.10963	159	159	0.00122929	0.0436699
K12340	Classification	T	-1.08162	0.328594	159	158	0.0012334	0.0437267
K03562	Classification	T	-1.43625	0.436683	159	157	0.00124436	0.0440262
K05527	Classification	T	-1.08754	0.331254	159	158	0.00126904	0.0448087
K01053	Classification	T	-2.127	0.648668	159	153	0.00128622	0.0450154
K07085	Classification	T	-1.57323	0.479623	159	158	0.00128147	0.0450154
K09969	Classification	T	-2.01401	0.614259	159	152	0.00128733	0.0450154
K16856	Classification	AN	-2.52888	0.771315	159	50	0.00128777	0.0450154
K18567	Classification	T	3.12753	0.953845	159	51	0.0012869	0.0450154
K02567	Classification	T	-2.66203	0.812212	159	147	0.00129271	0.0450979
K17865	Classification	AN	-3.42027	1.04414	159	83	0.00130062	0.0452832
K09781	Classification	T	-0.812683	0.248163	159	159	0.00130437	0.0453236
K00126	Classification	T	-2.14539	0.65552	159	153	0.00131296	0.0453517
K11811	Classification	T	-2.2259	0.679938	159	153	0.00130916	0.0453517
K14733	Classification	AN	-1.76923	0.540515	159	44	0.00131111	0.0453517
K18842	Classification	T	-3.87299	1.18374	159	92	0.00131728	0.0454112
K00990	Classification	T	-0.898974	0.274884	159	159	0.00132355	0.0455252
K01358	Classification	AN	0.213172	0.0652048	159	159	0.0013284	0.0455252
K06411	Classification	T	3.51044	1.0737	159	75	0.0013275	0.0455252
K08738	Classification	T	-1.77122	0.542177	159	154	0.00133902	0.0457991
K17321	Classification	T	-2.48714	0.76226	159	148	0.00135686	0.0462286
K17325	Classification	T	-2.48714	0.76226	159	148	0.00135686	0.0462286
K07223	Classification	T	-1.26397	0.387557	159	158	0.00136348	0.0462548
K09862	Classification	T	-1.09199	0.334874	159	158	0.00136557	0.0462548
K11916	Classification	AN	-2.68086	0.822065	159	35	0.00136458	0.0462548
K05876	Classification	T	-2.23615	0.686073	159	32	0.00137266	0.0463726
K06351	Classification	AN	3.0629	0.939839	159	53	0.00137436	0.0463726
K00574	Classification	T	-1.04728	0.321606	159	158	0.00138606	0.0466024
K04105	Classification	AN	-1.88528	0.578982	159	27	0.00138696	0.0466024
K06445	Classification	T	-1.70499	0.523785	159	156	0.00139183	0.0466024
K13734	Classification	PD	1.78546	0.5485	159	31	0.00139166	0.0466024
K17322	Classification	T	-2.47904	0.762413	159	148	0.00140821	0.0468814
K17323	Classification	T	-2.47904	0.762413	159	148	0.00140821	0.0468814
K17324	Classification	T	-2.4885	0.765305	159	148	0.00140791	0.0468814
K16202	Classification	T	2.90735	0.894869	159	33	0.00142064	0.0469475
K16901	Classification	T	-1.9718	0.606664	159	22	0.00141447	0.0469475
K19265	Classification	T	-1.56194	0.480852	159	158	0.00142363	0.0469475
K19594	Classification	AN	2.46799	0.759672	159	27	0.00142136	0.0469475
K19595	Classification	AN	2.46799	0.759672	159	27	0.00142136	0.0469475
K06296	Classification	AN	2.83669	0.874609	159	57	0.00144667	0.047439
K06370	Classification	AN	2.98826	0.921151	159	48	0.0014435	0.047439
K07335	Classification	AN	1.34629	0.415083	159	159	0.00144646	0.047439
K03093	Classification	AN	2.67855	0.82611	159	56	0.00145153	0.0475089
K03200	Classification	T	-2.05157	0.63295	159	135	0.0014567	0.0475089
K06132	Classification	T	-1.67451	0.51663	159	156	0.00145696	0.0475089
K00573	Classification	T	-0.865025	0.267306	159	159	0.00148171	0.0476707
K01166	Classification	AN	-2.43648	0.75234	159	127	0.00146988	0.0476707
K01534	Classification	AN	0.909516	0.280875	159	159	0.00147174	0.0476707
K02258	Classification	T	-1.75864	0.543916	159	154	0.00149536	0.0476707
K03089	Classification	T	-1.07278	0.33163	159	158	0.00148761	0.0476707
K03672	Classification	T	-1.38591	0.428262	159	158	0.00148154	0.0476707
K06137	Classification	T	-2.00791	0.621091	159	153	0.00149738	0.0476707
K07070	Classification	T	-2.0599	0.636471	159	150	0.00148004	0.0476707
K09744	Classification	T	-2.04247	0.631513	159	29	0.0014907	0.0476707
K09937	Classification	T	-2.38232	0.736665	159	151	0.00149226	0.0476707
K09972	Classification	T	-1.78599	0.551849	159	153	0.00148036	0.0476707
K13766	Classification	T	-1.47699	0.456846	159	156	0.00149669	0.0476707
K19147	Classification	AN	-3.09381	0.955058	159	129	0.00146571	0.0476707
K03919	Classification	T	-1.24559	0.385528	159	158	0.00150736	0.0479013
K17865	Classification	T	-3.4261	1.06103	159	83	0.00151639	0.0481008
K00274	Classification	T	-1.68038	0.520861	159	156	0.00153073	0.0481384
K06349	Classification	AN	3.02184	0.93659	159	54	0.00152936	0.0481384
K06402	Classification	T	3.37666	1.04669	159	77	0.00153135	0.0481384
K07577	Classification	T	-1.76517	0.546909	159	154	0.00152375	0.0481384
K12263	Classification	AN	3.04645	0.944283	159	53	0.0015305	0.0481384
K03886	Classification	AN	3.02203	0.937229	159	54	0.00153937	0.0483035
K03716	Classification	T	3.54597	1.10066	159	91	0.00155331	0.0486536
K07646	Classification	AN	-0.489194	0.151937	159	159	0.00156324	0.0487966
K09986	Classification	T	-1.94089	0.602821	159	152	0.00156346	0.0487966
K00523	Classification	T	-1.53691	0.477901	159	157	0.00158265	0.0489051
K00955	Classification	T	-1.89285	0.588272	159	154	0.00157391	0.0489051
K02619	Classification	AN	-0.41369	0.128689	159	159	0.00158932	0.0489051
K09138	Classification	PD	-3.11528	0.96847	159	75	0.00157874	0.0489051
K09989	Classification	T	-1.62383	0.504996	159	156	0.00158478	0.0489051
K10778	Classification	T	-0.930099	0.289248	159	159	0.00158454	0.0489051
K11016	Classification	T	-3.00704	0.935359	159	86	0.00158832	0.0489051
K18702	Classification	T	-2.78987	0.867397	159	57	0.00158047	0.0489051
K06891	Classification	T	-0.707275	0.220184	159	159	0.0016021	0.0492117
K13479	Classification	AN	2.51093	0.781871	159	42	0.00160612	0.0492488
K00459	Classification	AN	-0.420449	0.130986	159	159	0.00161427	0.0493254
K05876	Classification	AN	-2.16738	0.675153	159	32	0.00161256	0.0493254
K16705	Classification	T	-1.25262	0.390437	159	34	0.00162288	0.049502
K09159	Classification	T	-1.06423	0.331967	159	158	0.00163579	0.0498089
K05558	Classification	PD	1.84171	0.574973	159	16	0.00165022	0.0500829
K07126	Classification	T	-1.10893	0.346267	159	158	0.00165338	0.0500829
K16047	Classification	AN	-3.0378	0.948449	159	95	0.00165134	0.0500829
K11357	Classification	T	-3.38541	1.0574	159	60	0.00165814	0.05014
K00197	Classification	PD	3.06799	0.958868	159	16	0.00166928	0.0503029
K15023	Classification	PD	3.06799	0.958868	159	16	0.00166928	0.0503029
K03801	Classification	T	-0.65006	0.203204	159	159	0.00167219	0.0503038
K19345	Classification	AN	2.32731	0.727709	159	35	0.00167721	0.0503681
K08351	Classification	AN	-3.6855	1.15279	159	79	0.00168328	0.0504638
K00647	Classification	T	-1.17937	0.368993	159	158	0.00168782	0.0505133
K00795	Classification	T	-1.35971	0.426081	159	156	0.0017154	0.0506045
K00992	Classification	T	-1.2415	0.388951	159	158	0.00171139	0.0506045
K02427	Classification	T	-1.05593	0.330635	159	158	0.00170186	0.0506045
K06436	Classification	AN	3.05088	0.955486	159	65	0.00170534	0.0506045
K07091	Classification	T	-0.764387	0.239343	159	158	0.00170162	0.0506045
K07102	Classification	T	-1.24228	0.389316	159	158	0.00171693	0.0506045
K09964	Classification	AN	-3.01127	0.943442	159	126	0.0017121	0.0506045
K10676	Classification	T	-2.13157	0.667851	159	43	0.0017127	0.0506045
K16554	Classification	AN	-1.90216	0.595798	159	29	0.00170752	0.0506045
K02665	Classification	T	-1.51712	0.475932	159	157	0.0017351	0.0510539
K06422	Classification	AN	2.88996	0.907305	159	45	0.00174903	0.0513773
K02656	Classification	T	-1.42736	0.448855	159	157	0.00177877	0.0519936
K06413	Classification	AN	2.9363	0.923104	159	50	0.00177364	0.0519936
K16299	Classification	T	-2.98669	0.939217	159	89	0.00177893	0.0519936
K05715	Classification	T	-2.49186	0.784264	159	35	0.00179431	0.0523554
K05882	Classification	T	-3.32155	1.04578	159	64	0.00180116	0.0524678
K19353	Classification	T	-3.33295	1.0499	159	132	0.00181046	0.0526508
K18457	Classification	T	-2.0372	0.642396	159	38	0.00182982	0.0531256
K07552	Classification	AN	-0.419137	0.132283	159	159	0.00184629	0.0534405
K09959	Classification	AN	2.32066	0.732439	159	145	0.00184678	0.0534405
K04568	Classification	T	-3.74225	1.18165	159	120	0.00185534	0.0535993
K00799	Classification	T	-1.10245	0.348384	159	158	0.00187028	0.0538531
K07122	Classification	T	-1.43596	0.453744	159	156	0.00186898	0.0538531
K06992	Classification	T	-2.12059	0.670752	159	149	0.00188834	0.0541639
K09810	Classification	T	-0.707227	0.22367	159	159	0.0018858	0.0541639
K10764	Classification	T	-1.33628	0.422745	159	158	0.0018916	0.0541639
K11184	Classification	AN	3.4394	1.08819	159	75	0.00189347	0.0541639
K02490	Classification	AN	3.00844	0.952519	159	58	0.00190726	0.0543803
K05967	Classification	AN	2.99451	0.947958	159	60	0.00190423	0.0543803
K00830	Classification	T	-3.53324	1.11895	159	100	0.00191194	0.0544249
K00996	Classification	AN	-3.48144	1.10628	159	76	0.00197869	0.0554974
K00996	Classification	T	-3.54194	1.12417	159	76	0.00195513	0.0554974
K01118	Classification	AN	-0.459337	0.145829	159	159	0.00196062	0.0554974
K01595	Classification	T	-0.672181	0.21366	159	159	0.00198473	0.0554974
K02278	Classification	T	-1.67695	0.532931	159	155	0.00198073	0.0554974
K03426	Classification	T	-0.752704	0.23923	159	159	0.00198266	0.0554974
K03446	Classification	T	-1.27762	0.406167	159	158	0.00198772	0.0554974
K03793	Classification	AN	-2.89703	0.920364	159	50	0.00197414	0.0554974
K04764	Classification	T	-1.0363	0.32918	159	158	0.00197147	0.0554974
K08995	Classification	T	-1.90672	0.605889	159	154	0.00197864	0.0554974
K15383	Classification	T	-2.75511	0.874994	159	125	0.00196763	0.0554974
K18149	Classification	AN	3.42363	1.08795	159	87	0.00197934	0.0554974
K04719	Classification	T	-1.67984	0.53416	159	156	0.00199244	0.0555403
K03286	Classification	T	-1.35978	0.432509	159	157	0.0019981	0.0555567
K16568	Classification	T	-3.20837	1.02056	159	52	0.00199938	0.0555567
K00411	Classification	T	-1.20231	0.382564	159	158	0.00200559	0.0556164
K03716	Classification	PD	4.9714	1.58203	159	91	0.00200789	0.0556164
K01218	Classification	PD	4.28521	1.36476	159	56	0.00202408	0.0558877
K05788	Classification	T	-1.04	0.331179	159	158	0.0020216	0.0558877
K00471	Classification	T	-2.31799	0.73861	159	35	0.00203449	0.0560816
K16137	Classification	T	-1.63447	0.52089	159	155	0.00203752	0.0560816
K02225	Classification	T	-2.06183	0.657199	159	152	0.00204116	0.0560935
K03643	Classification	T	-1.03601	0.330461	159	158	0.00205592	0.056322
K06297	Classification	AN	2.87842	0.9181	159	61	0.00205496	0.056322
K12405	Classification	AN	1.80175	0.57483	159	28	0.00206012	0.0563486
K13641	Classification	T	-3.1793	1.01524	159	134	0.00207887	0.0567725
K00339	Classification	T	-0.694136	0.221884	159	158	0.00210026	0.0572674
K00821	Classification	T	-1.28177	0.410111	159	158	0.00212016	0.0572739
K01620	Classification	AN	-0.408057	0.130499	159	159	0.00211031	0.0572739
K03409	Classification	AN	3.33297	1.06595	159	104	0.00211112	0.0572739
K06295	Classification	T	3.56359	1.13979	159	74	0.00211269	0.0572739
K07267	Classification	T	-1.82952	0.585304	159	151	0.00211794	0.0572739
K19504	Classification	AN	2.92568	0.935962	159	35	0.00211725	0.0572739
K00331	Classification	T	-0.693299	0.221899	159	158	0.0021272	0.0573753
K02196	Classification	T	-1.69704	0.543256	159	153	0.00213104	0.0573903
K18129	Classification	AN	1.68937	0.541041	159	16	0.00214042	0.0575542
K00520	Classification	AN	3.15415	1.01057	159	91	0.00214925	0.0576433
K07178	Classification	T	-2.74809	0.880534	159	143	0.00215076	0.0576433
K07497	Classification	T	-0.592409	0.189843	159	159	0.00215362	0.0576433
K03586	Classification	T	-1.56476	0.501671	159	157	0.00216348	0.0578184
K00338	Classification	T	-0.678953	0.217804	159	158	0.00217612	0.0579325
K00683	Classification	AN	-3.11002	0.997453	159	109	0.00217132	0.0579325
K11904	Classification	T	-1.89787	0.608869	159	154	0.00217769	0.0579325
K07167	Classification	AN	-3.24169	1.04046	159	81	0.00218754	0.0581061
K01607	Classification	T	-0.893636	0.286923	159	159	0.00219506	0.0582174
K09165	Classification	T	-2.20917	0.709487	159	149	0.00220063	0.0582766
K00924	Classification	AN	-1.27966	0.411343	159	156	0.00222061	0.058455
K07300	Classification	T	-3.44023	1.10576	159	134	0.0022187	0.058455
K07792	Classification	T	-2.84768	0.9151	159	127	0.00221382	0.058455
K18320	Classification	T	-2.86662	0.921477	159	124	0.00222074	0.058455
K10004	Classification	T	-1.30909	0.420926	159	158	0.00222695	0.0585304
K00683	Classification	T	-3.15099	1.01359	159	109	0.00223598	0.0585914
K09791	Classification	T	-0.821645	0.264266	159	159	0.00223309	0.0585914
K03630	Classification	T	0.183834	0.0591592	159	159	0.00224528	0.058747
K07232	Classification	T	-1.51345	0.487428	159	156	0.00226309	0.0591245
K14666	Classification	T	-0.956655	0.308267	159	21	0.00227486	0.0593433
K00333	Classification	T	-1.12535	0.362932	159	158	0.00229389	0.0595729
K02081	Classification	T	-2.06324	0.665273	159	153	0.00228929	0.0595729
K02339	Classification	T	-1.20452	0.388407	159	158	0.00229054	0.0595729
K01872	Classification	T	0.191248	0.0616962	159	159	0.00230027	0.0596501
K00332	Classification	T	-1.12556	0.363286	159	158	0.00231172	0.0598581
K00763	Classification	AN	0.139675	0.0451022	159	159	0.00232217	0.059935
K02066	Classification	T	-1.01603	0.328246	159	158	0.00233334	0.059935
K02498	Classification	T	-1.04858	0.338583	159	158	0.00232131	0.059935
K09984	Classification	T	-2.96426	0.957768	159	143	0.00233608	0.059935
K10002	Classification	T	-1.31962	0.426353	159	158	0.00233496	0.059935
K10003	Classification	T	-1.31969	0.426361	159	158	0.00233416	0.059935
K12240	Classification	T	2.10079	0.678853	159	35	0.00233869	0.059935
K02774	Classification	T	1.84075	0.595081	159	156	0.00234866	0.0601023
K06425	Classification	AN	2.54448	0.823873	159	51	0.00238497	0.0607647
K13275	Classification	PD	2.95724	0.957455	159	26	0.0023834	0.0607647
K13590	Classification	T	-1.71171	0.554092	159	155	0.00237913	0.0607647
K05578	Classification	T	-1.84774	0.598592	159	26	0.00239726	0.0609887
K01155	Classification	PD	5.17954	1.67879	159	76	0.00240893	0.0611383
K16199	Classification	AN	2.34259	0.759318	159	27	0.00241013	0.0611383
K05807	Classification	T	-1.0092	0.327175	159	158	0.0024143	0.0611552
K00029	Classification	T	-1.04183	0.337866	159	158	0.00242204	0.0611739
K02568	Classification	T	-2.51428	0.815366	159	147	0.00242163	0.0611739
K07340	Classification	T	-1.61767	0.524878	159	155	0.00243409	0.0613308
K18843	Classification	AN	-2.89837	0.940466	159	44	0.00243527	0.0613308
K02773	Classification	T	1.84347	0.598451	159	156	0.0024464	0.0615225
K00685	Classification	T	-1.55081	0.503601	159	155	0.00245387	0.0615333
K02658	Classification	T	-1.71384	0.556486	159	154	0.00245138	0.0615333
K03814	Classification	T	-1.01117	0.328477	159	158	0.00246237	0.0615732
K13501	Classification	AN	0.89061	0.289316	159	22	0.00246251	0.0615732
K06346	Classification	AN	1.31522	0.4277	159	159	0.00248773	0.0621151
K02279	Classification	T	-1.82939	0.595424	159	152	0.00250888	0.0625524
K06190	Classification	T	-1.03206	0.335961	159	158	0.0025124	0.0625524
K06344	Classification	AN	2.90196	0.9454	159	31	0.00253164	0.0629417
K09458	Classification	T	-0.164745	0.0536927	159	159	0.00254168	0.0631015
K14161	Classification	T	-1.11209	0.362502	159	159	0.00254549	0.0631065
K01801	Classification	T	-1.86124	0.608035	159	153	0.00260022	0.0642811
K02013	Classification	T	0.237108	0.0774586	159	159	0.00260004	0.0642811
K18640	Classification	AN	3.49636	1.14282	159	100	0.00261392	0.0645283
K00957	Classification	T	-0.725346	0.237244	159	159	0.00263051	0.0646328
K01613	Classification	T	-0.571614	0.186927	159	159	0.00262583	0.0646328
K02535	Classification	T	-1.0025	0.327912	159	158	0.00263181	0.0646328
K06378	Classification	T	3.26808	1.06917	159	103	0.00263664	0.0646328
K06410	Classification	T	3.33514	1.091	159	76	0.00263407	0.0646328
K02657	Classification	T	-1.70159	0.556852	159	154	0.00264426	0.0647289
K06306	Classification	AN	3.28742	1.07687	159	66	0.00266904	0.0652439
K02569	Classification	T	-2.51679	0.82489	159	146	0.00268332	0.0654507
K06910	Classification	T	-0.807282	0.264607	159	159	0.00268498	0.0654507
K03771	Classification	T	-0.862018	0.282656	159	159	0.00269479	0.0655982
K02500	Classification	AN	0.357982	0.117423	159	159	0.00270382	0.0657264
K00341	Classification	T	-0.678627	0.222786	159	158	0.00272553	0.0658876
K00882	Classification	T	0.349688	0.114752	159	159	0.00271494	0.0658876
K07749	Classification	T	-1.7207	0.564886	159	157	0.00272547	0.0658876
K08221	Classification	AN	2.75078	0.903042	159	50	0.00272524	0.0658876
K01003	Classification	T	-2.50714	0.823855	159	140	0.00275047	0.0663987
K00430	Classification	PD	-2.85578	0.941299	159	66	0.00283177	0.0670647
K01004	Classification	T	-2.88306	0.948835	159	131	0.00279088	0.0670647
K02065	Classification	T	-0.979329	0.322591	159	158	0.0028146	0.0670647
K02394	Classification	T	-1.43263	0.471419	159	157	0.00278691	0.0670647
K04744	Classification	T	-0.991563	0.326806	159	158	0.00282973	0.0670647
K07256	Classification	T	-0.842408	0.277318	159	21	0.00279815	0.0670647
K08744	Classification	T	-1.21155	0.399013	159	159	0.00280983	0.0670647
K11443	Classification	T	-2.84334	0.936789	159	114	0.00282014	0.0670647
K13837	Classification	PD	-2.85578	0.941299	159	66	0.00283177	0.0670647
K18383	Classification	T	-3.01983	0.994319	159	106	0.00280353	0.0670647
K18928	Classification	T	-1.25032	0.411378	159	159	0.00278374	0.0670647
K18929	Classification	T	-1.25093	0.412154	159	159	0.00282102	0.0670647
K19246	Classification	AN	1.61914	0.533325	159	16	0.00281351	0.0670647
K19265	Classification	AN	-1.43745	0.473199	159	158	0.00279783	0.0670647
K02067	Classification	T	-0.9869	0.325376	159	158	0.00283855	0.0671343
K07481	Classification	T	-1.72986	0.570426	159	154	0.00284328	0.0671442
K17226	Classification	T	-1.92897	0.636163	159	153	0.00284666	0.0671442
K00407	Classification	T	-1.27952	0.422423	159	158	0.0028753	0.067655
K02775	Classification	T	1.97613	0.652516	159	158	0.00287992	0.067655
K03839	Classification	PD	5.56371	1.83701	159	117	0.00287818	0.067655
K01857	Classification	AN	-1.44351	0.477121	159	158	0.0029073	0.0680668
K02663	Classification	T	-1.17966	0.389938	159	158	0.00290914	0.0680668
K08152	Classification	T	-2.28453	0.754989	159	29	0.00290308	0.0680668
K02517	Classification	T	-0.795901	0.263274	159	159	0.00292877	0.0683516
K02527	Classification	T	-0.989199	0.327226	159	158	0.00292974	0.0683516
K07276	Classification	T	-3.4002	1.12492	159	75	0.00293304	0.0683516
K09774	Classification	T	-0.990354	0.327858	159	158	0.00295082	0.0686742
K00372	Classification	T	-1.77173	0.586888	159	153	0.00296767	0.0687163
K03925	Classification	T	0.198075	0.0656235	159	159	0.00297228	0.0687163
K12070	Classification	AN	1.67063	0.553275	159	17	0.00296142	0.0687163
K16080	Classification	T	-2.95969	0.980023	159	65	0.00295691	0.0687163
K19047	Classification	AN	1.85535	0.614609	159	20	0.0029686	0.0687163
K09919	Classification	T	-1.53777	0.509614	159	155	0.00297997	0.0688031
K03640	Classification	T	-1.28902	0.427489	159	157	0.00300051	0.0691859
K03770	Classification	T	-0.988191	0.327778	159	158	0.00300521	0.069203
K03887	Classification	AN	2.96961	0.985412	159	61	0.00301687	0.0692888
K18879	Classification	AN	-0.729267	0.241982	159	19	0.00301544	0.0692888
K00217	Classification	AN	-2.46758	0.81905	159	44	0.00302476	0.069379
K11017	Classification	PD	-3.74489	1.2443	159	90	0.00305401	0.069958
K02234	Classification	AN	-1.73414	0.576445	159	154	0.00306642	0.0701504
K05819	Classification	T	-3.78356	1.25835	159	109	0.00308133	0.0703994
K01886	Classification	T	-0.66467	0.221114	159	159	0.00308862	0.0704737
K01724	Classification	T	-1.16156	0.386562	159	159	0.0030998	0.0704897
K03888	Classification	AN	2.95232	0.982573	159	61	0.00310142	0.0704897
K11720	Classification	T	-0.703042	0.233974	159	158	0.0031004	0.0704897
K07018	Classification	T	-1.0798	0.359441	159	159	0.00310699	0.0705187
K15012	Classification	T	-1.45434	0.484183	159	157	0.00311076	0.0705187
K06336	Classification	AN	2.25718	0.751709	159	26	0.00312025	0.0705794
K06408	Classification	T	3.3805	1.12586	159	74	0.00312152	0.0705794
K01241	Classification	T	-1.0306	0.343901	159	158	0.00317834	0.0717505
K02523	Classification	T	-0.700678	0.233836	159	158	0.00318152	0.0717505
K16235	Classification	T	-3.22475	1.07655	159	129	0.00319139	0.0718802
K07789	Classification	T	-1.90584	0.636362	159	155	0.00319692	0.0719123
K03071	Classification	T	-0.996818	0.333389	159	158	0.00324617	0.072188
K06285	Classification	T	2.80032	0.936491	159	56	0.00324348	0.072188
K06890	Classification	T	-0.72003	0.240836	159	159	0.00324869	0.072188
K07226	Classification	T	-1.76321	0.589251	159	155	0.00322288	0.072188
K07263	Classification	T	-1.2478	0.417076	159	158	0.00322784	0.072188
K07716	Classification	T	-3.18411	1.06453	159	64	0.00323462	0.072188
K10907	Classification	AN	3.12552	1.0456	159	107	0.00325363	0.072188
K12243	Classification	AN	2.00305	0.669561	159	34	0.00322976	0.072188
K13300	Classification	AN	2.7919	0.933977	159	52	0.00325318	0.072188
K14063	Classification	T	3.25073	1.08752	159	54	0.00325461	0.072188
K18983	Classification	AN	-0.984366	0.329313	159	16	0.00325423	0.072188
K02043	Classification	T	-2.83109	0.947502	159	143	0.00326641	0.0723578
K05739	Classification	AN	2.26414	0.758052	159	41	0.00327815	0.0724342
K07238	Classification	T	0.336818	0.112763	159	159	0.00327643	0.0724342
K06423	Classification	T	2.87027	0.96228	159	57	0.00331891	0.0732423
K00748	Classification	T	-0.964736	0.323557	159	158	0.00333053	0.0733248
K03414	Classification	T	-1.45564	0.488207	159	157	0.00333104	0.0733248
K03561	Classification	T	-0.787775	0.264397	159	158	0.00335259	0.0736118
K06333	Classification	T	3.04289	1.02141	159	77	0.00335671	0.0736118
K06890	Classification	AN	-0.706106	0.237003	159	159	0.00335468	0.0736118
K06883	Classification	T	-1.91451	0.642848	159	46	0.00336658	0.0736435
K16515	Classification	AN	-3.42672	1.15056	159	73	0.00336516	0.0736435
K01920	Classification	T	-0.999128	0.3356	159	158	0.0033772	0.0736991
K12243	Classification	T	2.02559	0.68039	159	34	0.00337756	0.0736991
K01894	Classification	T	-0.99078	0.332911	159	158	0.0033879	0.0737578
K02075	Classification	T	-1.30989	0.44026	159	158	0.00339676	0.0737578
K02299	Classification	T	-1.02134	0.343424	159	159	0.00341025	0.0737578
K06284	Classification	T	3.26214	1.09634	159	82	0.0033944	0.0737578
K07001	Classification	T	-0.265384	0.089269	159	159	0.00342202	0.0737578
K08083	Classification	T	-1.50301	0.505463	159	157	0.00341493	0.0737578
K09826	Classification	AN	-3.21588	1.08139	159	68	0.0034118	0.0737578
K09948	Classification	T	-2.00201	0.673229	159	151	0.00341273	0.0737578
K16200	Classification	AN	2.35332	0.791226	159	30	0.00340718	0.0737578
K18137	Classification	T	-2.34063	0.787343	159	41	0.00342245	0.0737578
K06901	Classification	T	0.222199	0.0747595	159	159	0.0034291	0.0738102
K19736	Classification	T	-2.99947	1.00949	159	65	0.00343877	0.0739273
K03195	Classification	T	-2.24561	0.756271	159	150	0.0034596	0.0740507
K06960	Classification	AN	1.27034	0.427849	159	159	0.00346146	0.0740507
K07045	Classification	AN	-1.18192	0.397956	159	159	0.00345264	0.0740507
K08691	Classification	T	-2.68531	0.904301	159	61	0.00345776	0.0740507
K00677	Classification	T	-0.966728	0.325814	159	158	0.00348303	0.0742572
K02858	Classification	T	-3.00514	1.01284	159	139	0.00348386	0.0742572
K14657	Classification	T	-0.97347	0.328075	159	21	0.00348195	0.0742572
K18676	Classification	AN	-3.19091	1.07608	159	91	0.00350254	0.0745645
K02119	Classification	AN	3.27959	1.10642	159	112	0.00351515	0.0747417
K00721	Classification	AN	-0.887819	0.299675	159	159	0.0035317	0.0747632
K02393	Classification	T	-1.41784	0.478675	159	157	0.00353819	0.0747632
K03197	Classification	T	-2.13808	0.721991	159	138	0.00354509	0.0747632
K04102	Classification	T	-3.0933	1.04375	159	61	0.00352054	0.0747632
K07812	Classification	AN	-2.18683	0.738475	159	43	0.0035461	0.0747632
K09809	Classification	T	-1.97057	0.665352	159	155	0.00354152	0.0747632
K12989	Classification	T	-2.64593	0.893262	159	47	0.0035372	0.0747632
K14988	Classification	PD	1.76558	0.596349	159	17	0.00355308	0.0748201
K04052	Classification	AN	1.5861	0.535895	159	16	0.00356324	0.0748537
K04057	Classification	AN	1.5861	0.535895	159	16	0.00356324	0.0748537
K01091	Classification	AN	-0.291106	0.098426	159	159	0.00358621	0.0752458
K14520	Classification	AN	-2.3066	0.780032	159	41	0.00359236	0.0752846
K03738	Classification	T	-2.33514	0.789848	159	50	0.00359916	0.0753366
K01083	Classification	AN	-2.92972	0.99173	159	71	0.00362458	0.0754518
K02204	Classification	T	-1.1512	0.38984	159	158	0.00363714	0.0754518
K03201	Classification	T	-2.77334	0.939157	159	131	0.00363724	0.0754518
K03560	Classification	T	-1.3285	0.449514	159	157	0.00361055	0.0754518
K05297	Classification	T	-2.01145	0.68113	159	148	0.00363607	0.0754518
K06595	Classification	AN	2.72499	0.922295	159	45	0.00361977	0.0754518
K08259	Classification	AN	-1.69524	0.57418	159	127	0.00364352	0.0754518
K09137	Classification	T	-2.64569	0.895388	159	46	0.00361738	0.0754518
K12989	Classification	AN	-2.59554	0.879045	159	47	0.00364087	0.0754518
K00023	Classification	T	-1.3277	0.449874	159	157	0.00365665	0.0755449
K01284	Classification	T	-1.82975	0.619923	159	154	0.00365327	0.0755449
K16087	Classification	T	-1.11153	0.376739	159	158	0.00366641	0.075657
K06401	Classification	AN	2.69726	0.914468	159	47	0.0036761	0.0757676
K00901	Classification	T	-0.676269	0.229414	159	159	0.00369563	0.0759111
K02241	Classification	AN	2.36331	0.801908	159	28	0.00370354	0.0759111
K03491	Classification	T	1.70677	0.579155	159	155	0.00370478	0.0759111
K05338	Classification	T	-2.23481	0.758273	159	147	0.00370212	0.0759111
K05339	Classification	T	-2.23481	0.758273	159	147	0.00370212	0.0759111
K04755	Classification	T	-0.842266	0.285922	159	159	0.00371856	0.0761041
K06371	Classification	AN	2.55804	0.868559	159	40	0.00372579	0.0761629
K16091	Classification	T	-2.78842	0.947115	159	132	0.00373761	0.0763153
K13955	Classification	AN	2.36326	0.802909	159	28	0.0037461	0.0763995
K00117	Classification	T	-1.51116	0.513483	159	153	0.00375071	0.0764022
K01713	Classification	AN	-3.84533	1.30678	159	97	0.00375498	0.0764022
K08990	Classification	T	-3.63294	1.23591	159	108	0.00379089	0.0770432
K00406	Classification	T	-1.20128	0.409013	159	158	0.00381963	0.0771036
K02046	Classification	T	-0.847901	0.288654	159	159	0.00381478	0.0771036
K02047	Classification	T	-0.848105	0.288631	159	159	0.00380378	0.0771036
K09808	Classification	T	-0.740782	0.25218	159	158	0.00381379	0.0771036
K13896	Classification	T	-1.28897	0.438879	159	158	0.00382033	0.0771036
K16188	Classification	AN	2.65992	0.905317	159	44	0.00380689	0.0771036
K06918	Classification	T	-3.62707	1.23577	159	108	0.00384228	0.0774573
K00782	Classification	T	-1.18829	0.404969	159	159	0.00385167	0.0774678
K04090	Classification	T	-2.07781	0.708089	159	150	0.0038503	0.0774678
K02859	Classification	AN	3.40539	1.16106	159	99	0.00386661	0.0776789
K17680	Classification	T	-2.52845	0.862718	159	40	0.00389274	0.0781141
K09779	Classification	PD	4.56571	1.55813	159	95	0.00389905	0.078151
K08642	Classification	AN	1.72999	0.590568	159	19	0.00390963	0.0782732
K02077	Classification	T	-1.14566	0.391309	159	158	0.00392877	0.0785568
K03710	Classification	AN	0.565866	0.193323	159	159	0.00393728	0.0785568
K07065	Classification	T	-1.78447	0.609637	159	34	0.00393683	0.0785568
K07323	Classification	T	-1.01276	0.346045	159	158	0.00394181	0.0785574
K00769	Classification	T	-3.52846	1.20772	159	112	0.00400317	0.0789941
K01753	Classification	AN	1.90259	0.65121	159	151	0.00400296	0.0789941
K01895	Classification	AN	-0.303918	0.103992	159	159	0.00399192	0.0789941
K02840	Classification	PD	2.34219	0.801113	159	30	0.00397812	0.0789941
K03820	Classification	T	-0.606975	0.207697	159	159	0.00399335	0.0789941
K07192	Classification	AN	3.52397	1.20622	159	125	0.00400439	0.0789941
K18148	Classification	AN	2.58426	0.884024	159	77	0.00398266	0.0789941
K18843	Classification	T	-2.79324	0.955677	159	44	0.00398876	0.0789941
K19064	Classification	T	2.76141	0.944267	159	30	0.00396938	0.0789941
K02199	Classification	T	-1.04557	0.358036	159	156	0.0040193	0.0790857
K06433	Classification	AN	2.57999	0.883556	159	42	0.00402261	0.0790857
K13503	Classification	T	-2.51877	0.862392	159	49	0.00401442	0.0790857
K09940	Classification	AN	-0.975909	0.334317	159	159	0.00403354	0.0792114
K17223	Classification	T	-2.93442	1.00605	159	117	0.00406243	0.0796893
K03203	Classification	T	-3.07492	1.05571	159	78	0.0041135	0.0806007
K06714	Classification	T	2.86798	0.985137	159	65	0.00413104	0.0808537
K01295	Classification	T	-1.32886	0.457071	159	157	0.00418024	0.0808868
K02386	Classification	T	-1.38698	0.476727	159	157	0.00415457	0.0808868
K02659	Classification	T	-1.61313	0.55498	159	154	0.00418898	0.0808868
K03199	Classification	T	-1.99774	0.686406	159	141	0.00414127	0.0808868
K03684	Classification	T	-0.773537	0.26614	159	159	0.00419079	0.0808868
K03805	Classification	PD	-3.2995	1.13528	159	139	0.0041929	0.0808868
K04103	Classification	T	-1.94102	0.667783	159	151	0.00418873	0.0808868
K05521	Classification	T	-2.68762	0.923554	159	105	0.00414565	0.0808868
K07088	Classification	T	0.2385	0.0819917	159	159	0.00416144	0.0808868
K10805	Classification	T	-0.740089	0.254601	159	159	0.00418634	0.0808868
K12069	Classification	AN	1.62767	0.559394	159	19	0.00415039	0.0808868
K14666	Classification	AN	-0.882174	0.303361	159	21	0.00417186	0.0808868
K19743	Classification	AN	1.5296	0.526159	159	20	0.00418312	0.0808868
K02314	Classification	T	0.149253	0.0513943	159	159	0.00422178	0.0813543
K00410	Classification	AN	-2.47486	0.852363	159	32	0.00422885	0.0814006
K00936	Classification	T	-0.888306	0.306013	159	159	0.00423766	0.0814806
K08151	Classification	T	-2.40755	0.82996	159	143	0.00426377	0.0818926
K02660	Classification	T	-1.61127	0.555605	159	154	0.00427385	0.081996
K00066	Classification	T	-2.75847	0.951366	159	132	0.00428082	0.0820396
K12991	Classification	AN	-1.28486	0.443423	159	27	0.00430524	0.0824172
K02074	Classification	T	-1.27902	0.441638	159	158	0.00432502	0.0827054
K13770	Classification	T	2.77502	0.958615	159	56	0.00434162	0.082932
K00978	Classification	AN	-2.35845	0.815117	159	138	0.00436033	0.0831985
K01627	Classification	T	-0.88963	0.307635	159	158	0.00438085	0.0833145
K06598	Classification	PD	-3.67451	1.27075	159	136	0.00438383	0.0833145
K09160	Classification	T	-1.63646	0.566029	159	154	0.00439024	0.0833145
K13485	Classification	T	-2.76916	0.957812	159	86	0.00439014	0.0833145
K19309	Classification	AN	2.2087	0.763624	159	37	0.00437358	0.0833145
K07770	Classification	AN	3.45864	1.19679	159	48	0.00440613	0.0835253
K00806	Classification	AN	0.174506	0.0604377	159	159	0.00444024	0.0838197
K10747	Classification	T	-1.02913	0.356375	159	159	0.00443503	0.0838197
K11004	Classification	T	-2.84027	0.983703	159	109	0.00444084	0.0838197
K19734	Classification	T	-2.27257	0.787046	159	28	0.004439	0.0838197
K00433	Classification	T	-1.86901	0.648075	159	151	0.00448629	0.0844951
K13779	Classification	T	-2.70842	0.939125	159	126	0.0044858	0.0844951
K02103	Classification	AN	2.66318	0.923782	159	74	0.0045003	0.0845766
K09936	Classification	AN	-0.405516	0.140649	159	159	0.00449658	0.0845766
K02200	Classification	T	-1.09199	0.378883	159	156	0.00451093	0.084579
K02277	Classification	AN	3.32881	1.15485	159	71	0.00450643	0.084579
K13893	Classification	T	-1.2748	0.442356	159	158	0.00451494	0.084579
K01994	Classification	AN	2.80028	0.972142	159	56	0.0045327	0.0848207
K07733	Classification	T	-1.83917	0.638581	159	156	0.00453874	0.0848429
K19734	Classification	AN	-2.23007	0.77452	159	28	0.00454951	0.0849533
K02043	Classification	AN	-2.68432	0.932422	159	143	0.00455533	0.0849713
K02536	Classification	T	-0.935507	0.324997	159	158	0.00456031	0.0849735
K05805	Classification	T	-1.01765	0.353577	159	158	0.00456529	0.0849756
K03196	Classification	T	-1.966	0.68323	159	141	0.00457413	0.0850497
K05991	Classification	AN	-1.11387	0.387189	159	41	0.00458351	0.0851335
K00342	Classification	T	-0.64396	0.223906	159	158	0.00459435	0.0851539
K02445	Classification	AN	-1.52982	0.531917	159	157	0.00459407	0.0851539
K07020	Classification	T	-1.83997	0.639901	159	152	0.00460307	0.0852251
K06188	Classification	T	-1.85796	0.646264	159	155	0.00460971	0.0852576
K13582	Classification	T	-3.08699	1.07452	159	61	0.00463785	0.0856874
K19433	Classification	AN	0.771436	0.268642	159	18	0.00465577	0.0859277
K02483	Classification	T	-0.786721	0.27401	159	159	0.00466239	0.0859592
K02598	Classification	PD	4.18211	1.45843	159	89	0.0047129	0.0867508
K11688	Classification	T	-2.24116	0.781605	159	150	0.00471526	0.0867508
K00451	Classification	T	-1.67382	0.583957	159	154	0.00472993	0.0868144
K02839	Classification	AN	2.60212	0.907901	159	83	0.00473361	0.0868144
K06920	Classification	AN	-0.257105	0.0896957	159	159	0.00472891	0.0868144
K00860	Classification	T	-1.34172	0.468436	159	156	0.0047596	0.0868367
K11733	Classification	T	-1.04869	0.365994	159	159	0.00474437	0.0868367
K16216	Classification	AN	2.29694	0.801707	159	38	0.0047481	0.0868367
K17623	Classification	T	-2.0949	0.731394	159	28	0.00475967	0.0868367
K18138	Classification	T	-0.92128	0.321645	159	158	0.0047593	0.0868367
K11312	Classification	T	-2.70473	0.944545	159	112	0.00477001	0.0869346
K00253	Classification	T	-1.44178	0.503653	159	155	0.0047825	0.0870213
K03694	Classification	T	-0.959053	0.33504	159	158	0.00478473	0.0870213
K11719	Classification	T	-0.927865	0.32419	159	158	0.00479039	0.0870338
K00337	Classification	T	-0.637063	0.222679	159	158	0.00480767	0.087257
K02103	Classification	T	2.6839	0.938723	159	74	0.00483373	0.0876389
K03379	Classification	AN	-2.61259	0.91429	159	127	0.00485679	0.0878748
K07121	Classification	T	-1.78384	0.624194	159	152	0.00485205	0.0878748
K02077	Classification	AN	-1.10008	0.385081	159	158	0.00486794	0.0879853
K00050	Classification	T	-1.24788	0.437417	159	157	0.0049249	0.0880603
K00951	Classification	AN	0.190926	0.0669119	159	159	0.00491691	0.0880603
K01438	Classification	AN	-0.488182	0.171041	159	159	0.00490518	0.0880603
K03316	Classification	AN	-0.338293	0.118659	159	159	0.0049527	0.0880603
K03497	Classification	T	0.240192	0.0842216	159	159	0.00493875	0.0880603
K05898	Classification	T	-2.56252	0.897411	159	99	0.00488656	0.0880603
K06136	Classification	T	-1.79265	0.628766	159	152	0.00495128	0.0880603
K06138	Classification	T	-1.74839	0.612521	159	152	0.00490187	0.0880603
K06328	Classification	AN	2.77509	0.972203	159	56	0.00490158	0.0880603
K07130	Classification	AN	2.47752	0.868872	159	140	0.00494591	0.0880603
K07712	Classification	T	-1.26848	0.444812	159	156	0.00494136	0.0880603
K08961	Classification	AN	-1.55599	0.545652	159	30	0.00494293	0.0880603
K08990	Classification	AN	-3.46822	1.21624	159	108	0.00494337	0.0880603
K10676	Classification	AN	-1.87394	0.657221	159	43	0.00494757	0.0880603
K13629	Classification	T	-3.0474	1.06861	159	42	0.00494101	0.0880603
K14657	Classification	AN	-0.920727	0.322853	159	21	0.0049396	0.0880603
K00228	Classification	T	-1.13217	0.397701	159	158	0.00501458	0.0881817
K00343	Classification	T	-0.63736	0.223661	159	158	0.00497175	0.0881817
K01061	Classification	T	-1.14013	0.400074	159	158	0.00496983	0.0881817
K06386	Classification	AN	2.76708	0.971619	159	56	0.00499811	0.0881817
K06918	Classification	AN	-3.46235	1.2161	159	108	0.00501019	0.0881817
K07048	Classification	T	-3.1142	1.09299	159	105	0.00497788	0.0881817
K07791	Classification	T	-1.34649	0.472652	159	157	0.0049848	0.0881817
K08309	Classification	T	-0.609417	0.214028	159	158	0.00500602	0.0881817
K08352	Classification	T	-2.09442	0.735243	159	44	0.00498762	0.0881817
K11959	Classification	T	-1.34333	0.471796	159	156	0.00500758	0.0881817
K11961	Classification	T	-1.34061	0.470949	159	156	0.0050174	0.0881817
K11963	Classification	T	-1.34019	0.47083	159	156	0.00502007	0.0881817
K02229	Classification	AN	-1.44293	0.507045	159	156	0.00503013	0.0882696
K03326	Classification	AN	-2.58678	0.909879	159	120	0.00507173	0.0889104
K02531	Classification	PD	3.95662	1.39293	159	81	0.00510956	0.0891203
K02639	Classification	T	-1.56439	0.550709	159	22	0.00510688	0.0891203
K03787	Classification	T	-0.575451	0.202512	159	158	0.00509346	0.0891203
K07337	Classification	AN	-2.75568	0.970253	159	117	0.00511466	0.0891203
K07812	Classification	T	-2.13179	0.750419	159	43	0.00510514	0.0891203
K14470	Classification	PD	1.86922	0.658069	159	28	0.00511022	0.0891203
K19180	Classification	AN	-2.194	0.772575	159	32	0.0051194	0.0891203
K06714	Classification	AN	2.75206	0.969457	159	65	0.00513612	0.0893224
K19090	Classification	AN	1.834	0.646176	159	27	0.00514412	0.0893727
K01577	Classification	T	-3.01985	1.06541	159	92	0.0052026	0.0895113
K02074	Classification	AN	-1.2319	0.434609	159	158	0.00520156	0.0895113
K03474	Classification	T	-0.926393	0.32684	159	158	0.00520331	0.0895113
K07002	Classification	AN	-0.840006	0.296179	159	159	0.00517636	0.0895113
K11960	Classification	T	-1.33415	0.470506	159	156	0.00518536	0.0895113
K13009	Classification	T	-1.52044	0.536067	159	24	0.00517411	0.0895113
K16090	Classification	T	-1.21041	0.426771	159	158	0.00517524	0.0895113
K17680	Classification	AN	-2.40687	0.848987	159	40	0.00519397	0.0895113
K18335	Classification	AN	-2.18431	0.770055	159	139	0.00516981	0.0895113
K19113	Classification	T	-2.02702	0.7148	159	36	0.00518168	0.0895113
K01070	Classification	T	-1.13248	0.399829	159	158	0.00523406	0.0895993
K06333	Classification	PD	4.15964	1.46812	159	77	0.00522002	0.0895993
K08084	Classification	T	-1.09331	0.385874	159	158	0.00521978	0.0895993
K09927	Classification	T	-1.42469	0.502896	159	158	0.00522538	0.0895993
K11936	Classification	AN	-1.81394	0.640416	159	153	0.00523349	0.0895993
K00680	Classification	T	-0.594068	0.209929	159	159	0.00527403	0.0901253
K01968	Classification	T	-1.4412	0.509329	159	155	0.00527769	0.0901253
K11962	Classification	T	-1.33216	0.470821	159	156	0.00528026	0.0901253
K03417	Classification	T	-1.14697	0.405505	159	159	0.00529524	0.0902928
K07225	Classification	T	-2.12328	0.75087	159	153	0.00530691	0.0904036
K18303	Classification	PD	-3.24298	1.14701	159	145	0.00531354	0.0904286
K00912	Classification	T	-0.931378	0.329555	159	158	0.00533196	0.0905552
K02862	Classification	AN	2.69762	0.954502	159	56	0.00533139	0.0905552
K07502	Classification	T	3.02957	1.07208	159	74	0.00533653	0.0905552
K03648	Classification	AN	0.186322	0.0659537	159	159	0.00534968	0.0906904
K06147	Classification	AN	0.535226	0.189494	159	159	0.00535833	0.0907489
K01453	Classification	T	-2.314	0.819593	159	137	0.0053766	0.0909702
K01075	Classification	T	-1.96109	0.695066	159	151	0.00540705	0.091397
K02193	Classification	T	-1.11743	0.39618	159	157	0.005422	0.0915611
K03337	Classification	AN	-1.70088	0.603112	159	153	0.00542746	0.0915647
K01185	Classification	T	-2.54026	0.90115	159	142	0.00544795	0.0917349
K06041	Classification	T	-0.764888	0.271389	159	159	0.00545591	0.0917349
K10681	Classification	AN	-2.00915	0.712907	159	151	0.00545854	0.0917349
K16901	Classification	AN	-1.68281	0.597009	159	22	0.00545078	0.0917349
K15552	Classification	T	-1.59423	0.565775	159	153	0.00546607	0.0917732
K00998	Classification	T	-3.47712	1.23444	159	114	0.00548256	0.0919618
K16371	Classification	T	-3.48502	1.23765	159	80	0.0054977	0.0920391
K17222	Classification	T	-2.82441	1.00297	159	118	0.00549426	0.0920391
K01058	Classification	T	-2.43941	0.866937	159	140	0.00553043	0.0924793
K06311	Classification	T	2.5764	0.915706	159	45	0.00553473	0.0924793
K07708	Classification	T	-1.25011	0.444366	159	156	0.00553987	0.0924793
K02481	Classification	T	-3.32668	1.18334	159	117	0.0055725	0.0928713
K07498	Classification	T	-2.03307	0.723209	159	156	0.00557398	0.0928713
K00405	Classification	T	-1.14995	0.409311	159	158	0.00560186	0.093247
K03338	Classification	AN	-1.68912	0.601508	159	153	0.0056242	0.0935297
K06985	Classification	T	-1.56845	0.558728	159	155	0.00564007	0.0937044
K01455	Classification	T	-1.78997	0.637855	159	146	0.00565602	0.0937911
K09003	Classification	AN	-1.36142	0.485086	159	34	0.00565075	0.0937911
K11178	Classification	T	-1.7403	0.620641	159	153	0.00569258	0.0939518
K11637	Classification	AN	2.35262	0.838846	159	32	0.00568333	0.0939518
K11638	Classification	AN	2.35262	0.838846	159	32	0.00568333	0.0939518
K18306	Classification	T	-2.41542	0.861219	159	137	0.00568239	0.0939518
K19510	Classification	AN	2.66154	0.949115	159	37	0.0056893	0.0939518
K03841	Classification	T	-0.913112	0.325712	159	158	0.00570277	0.0940311
K11614	Classification	T	-2.1424	0.764342	159	36	0.00571128	0.0940827
K15011	Classification	T	-1.38203	0.493367	159	157	0.00574027	0.0944713
K12253	Classification	PD	-3.70719	1.32417	159	91	0.00576715	0.0948243
K11532	Classification	T	-2.5018	0.894174	159	83	0.00579683	0.0952227
K06351	Classification	T	2.67165	0.955039	159	53	0.00580477	0.0952636
K10253	Classification	PD	-3.57759	1.27975	159	139	0.00583702	0.0957031
K07799	Classification	T	-1.41685	0.506959	159	156	0.00584972	0.0958214
K03153	Classification	AN	-0.563412	0.20174	159	159	0.00588484	0.0962552
K04337	Classification	PD	-3.4907	1.24997	159	103	0.00588722	0.0962552
K02194	Classification	T	-1.10971	0.397451	159	157	0.00589694	0.0963241
K07088	Classification	AN	0.225203	0.0806867	159	159	0.00591405	0.0964234
K08484	Classification	T	-1.54515	0.553571	159	153	0.00591125	0.0964234
K04765	Classification	T	-1.5783	0.565957	159	155	0.00595506	0.096821
K06426	Classification	AN	2.68661	0.963201	159	55	0.00594597	0.096821
K15408	Classification	T	-2.67863	0.960485	159	126	0.00595318	0.096821
K03657	Classification	T	0.252842	0.0906769	159	159	0.00596105	0.0968283
K06306	Classification	T	3.05081	1.09428	159	66	0.00596864	0.0968615
K00772	Classification	AN	-1.94931	0.699429	159	139	0.00598526	0.0969973
K01593	Classification	T	-2.44048	0.875813	159	102	0.00599365	0.0969973
K01720	Classification	T	-1.96787	0.706155	159	153	0.00598988	0.0969973
K00209	Classification	PD	-3.11676	1.11881	159	145	0.00600678	0.09703
K01816	Classification	T	-1.27935	0.459231	159	156	0.00600553	0.09703
K06334	Classification	T	2.88611	1.03619	159	80	0.00601513	0.0970752
K01308	Classification	T	2.8345	1.01786	159	66	0.00602498	0.0971444
K16048	Classification	T	-2.49388	0.895989	159	82	0.00604911	0.0973539
K18350	Classification	AN	2.76627	0.993844	159	45	0.00604884	0.0973539
K00615	Classification	AN	0.215891	0.0776427	159	159	0.00609922	0.0977106
K01537	Classification	AN	1.53186	0.550907	159	157	0.00609844	0.0977106
K09938	Classification	PD	-3.30553	1.18863	159	137	0.00609229	0.0977106
K15576	Classification	T	-1.45866	0.5245	159	155	0.00609073	0.0977106
K18917	Classification	T	-2.16062	0.776925	159	135	0.00609189	0.0977106
K03735	Classification	T	-1.26881	0.456367	159	157	0.00610523	0.0977172
K11918	Classification	AN	2.1301	0.766468	159	53	0.00612551	0.0979521
K00769	Classification	AN	-3.30232	1.18849	159	112	0.00613511	0.098016
K07486	Classification	T	-3.75016	1.35052	159	93	0.00616657	0.0983869
K11931	Classification	T	-3.017	1.08656	159	101	0.00616958	0.0983869
K19597	Classification	T	-2.31786	0.835044	159	45	0.00618629	0.0985633
K05773	Classification	T	-2.46718	0.889055	159	127	0.00619865	0.0986703
K00254	Classification	T	-0.536446	0.193352	159	159	0.00620959	0.0987545
K01281	Classification	PD	4.02302	1.45097	159	110	0.0062426	0.0989894
K06910	Classification	AN	-0.721921	0.260396	159	159	0.00624702	0.0989894
K17948	Classification	AN	-1.58465	0.571518	159	31	0.0062415	0.0989894
K19171	Classification	T	-1.64918	0.594855	159	29	0.00624683	0.0989894
K02198	Classification	T	-1.1037	0.398358	159	157	0.00627974	0.0994179
K05710	Classification	T	-1.75672	0.634199	159	155	0.00629125	0.0994199
K06195	Classification	T	-1.07958	0.389738	159	158	0.0062909	0.0994199
K03532	Classification	T	-1.76406	0.636948	159	38	0.00629931	0.0994573
K01055	Classification	T	-1.14849	0.414821	159	158	0.0063161	0.0996324
K00681	Classification	AN	-0.331831	0.119906	159	159	0.00633866	0.0998083
K06980	Classification	T	-0.54276	0.196113	159	159	0.00633536	0.0998083
K03469	Classification	T	0.187366	0.0677305	159	159	0.0063586	0.100032
K00517	Classification	T	-2.29237	0.828769	159	141	0.00636506	0.100044
K00184	Classification	T	-2.9144	1.05456	159	82	0.00640918	0.100376
K03630	Classification	AN	0.160874	0.0582176	159	159	0.00641492	0.100376
K13012	Classification	AN	3.294	1.1919	159	79	0.00640859	0.100376
K18302	Classification	T	-2.63466	0.953414	159	137	0.00641343	0.100376
K19180	Classification	T	-2.16991	0.785071	159	32	0.00640275	0.100376
K05306	Classification	PD	-3.41438	1.23634	159	144	0.00644578	0.100679
K11016	Classification	PD	-3.71308	1.34443	159	86	0.00644308	0.100679
K03272	Classification	T	-1.68156	0.609008	159	153	0.0064558	0.100745
K02533	Classification	T	-1.15449	0.41835	159	157	0.00648462	0.100895
K03736	Classification	T	-1.26062	0.456767	159	157	0.00647969	0.100895
K06189	Classification	T	-0.960079	0.347954	159	158	0.00649219	0.100895
K06901	Classification	AN	0.202986	0.0735696	159	159	0.0064943	0.100895
K07157	Classification	T	-1.29326	0.468657	159	157	0.00648665	0.100895
K12500	Classification	T	-3.24839	1.1776	159	95	0.00650587	0.100985
K03296	Classification	AN	-0.451853	0.163833	159	159	0.00651483	0.101035
K06894	Classification	T	-1.27446	0.462174	159	157	0.00652412	0.101089
K19339	Classification	AN	3.04328	1.10409	159	95	0.00654631	0.101343
K14261	Classification	T	-1.53672	0.557609	159	155	0.00655484	0.101385
K06298	Classification	T	3.0316	1.10108	159	74	0.00660473	0.102067
K00076	Classification	T	-3.21024	1.16626	159	74	0.00661861	0.102191
K05898	Classification	AN	-2.43018	0.883128	159	99	0.00663418	0.102251
K07485	Classification	PD	2.80797	1.02035	159	39	0.00663066	0.102251
K06861	Classification	T	-0.643073	0.233729	159	158	0.00664226	0.102285
K01057	Classification	T	-0.733992	0.266897	159	159	0.00666679	0.102572
K02045	Classification	T	-0.745912	0.271266	159	159	0.0066736	0.102587
K03641	Classification	T	-1.01316	0.3685	159	157	0.00667977	0.102591
K00448	Classification	AN	-1.41352	0.514231	159	156	0.00669186	0.102613
K13693	Classification	T	-1.98119	0.720761	159	133	0.00669292	0.102613
K00052	Classification	AN	-0.198131	0.0721191	159	159	0.00672153	0.102705
K00467	Classification	PD	1.64657	0.59964	159	19	0.00674805	0.102705
K01356	Classification	AN	-0.150796	0.0549427	159	159	0.00677409	0.102705
K02229	Classification	T	-1.4138	0.515245	159	156	0.00678708	0.102705
K02444	Classification	T	-1.11722	0.407006	159	158	0.00676682	0.102705
K02616	Classification	T	-2.42441	0.882943	159	145	0.00675005	0.102705
K03093	Classification	T	2.30525	0.839471	159	56	0.00674515	0.102705
K03322	Classification	T	-0.630703	0.229818	159	159	0.00677886	0.102705
K03722	Classification	T	0.246223	0.0897201	159	159	0.0067791	0.102705
K03746	Classification	T	-2.14351	0.780887	159	146	0.00676675	0.102705
K04046	Classification	T	-1.25143	0.455616	159	156	0.0067334	0.102705
K06923	Classification	T	-0.827096	0.300991	159	159	0.00670929	0.102705
K06966	Classification	AN	-0.297262	0.108303	159	159	0.00677164	0.102705
K10019	Classification	T	3.06556	1.11679	159	54	0.00676689	0.102705
K13609	Classification	PD	-3.72098	1.35604	159	128	0.00678579	0.102705
K18841	Classification	T	-2.28693	0.833637	159	33	0.00679938	0.102802
K00301	Classification	T	-2.50647	0.914186	159	120	0.00683044	0.103183
K19075	Classification	AN	1.29579	0.472695	159	24	0.00683958	0.103232
K10530	Classification	AN	2.82168	1.02953	159	64	0.00685038	0.103305
K00525	Classification	AN	0.165631	0.0604691	159	159	0.0068832	0.103683
K02558	Classification	T	-1.05541	0.385342	159	158	0.00688726	0.103683
K06417	Classification	AN	2.46064	0.898847	159	43	0.00691401	0.103996
K07346	Classification	T	-2.23622	0.817131	159	147	0.00693173	0.104173
K01139	Classification	T	-1.16279	0.42497	159	157	0.00694169	0.104233
K00354	Classification	AN	2.96066	1.08232	159	79	0.00695578	0.104325
K06436	Classification	T	2.65556	0.97094	159	65	0.0069644	0.104325
K06958	Classification	AN	0.169954	0.0621411	159	159	0.00696577	0.104325
K13816	Classification	AN	-2.65599	0.97124	159	54	0.00697262	0.104339
K01768	Classification	AN	-1.30528	0.477413	159	157	0.00698415	0.104422
K09117	Classification	AN	0.578846	0.212001	159	159	0.0070588	0.105373
K09144	Classification	AN	-0.924737	0.33869	159	22	0.00705987	0.105373
K06312	Classification	T	2.06444	0.756539	159	30	0.00709137	0.105753
K07458	Classification	AN	-3.20894	1.17617	159	116	0.00710188	0.10582
K00549	Classification	AN	-0.296583	0.10873	159	159	0.00711417	0.105823
K05937	Classification	AN	-2.31217	0.847642	159	146	0.00711261	0.105823
K03585	Classification	T	-0.864359	0.316962	159	158	0.00712802	0.105938
K02195	Classification	T	-1.08588	0.398383	159	157	0.0071547	0.106245
K02197	Classification	T	-1.08543	0.398345	159	157	0.00717281	0.106333
K14658	Classification	AN	-0.882174	0.32375	159	22	0.00717252	0.106333
K00013	Classification	AN	0.356163	0.130819	159	159	0.0072204	0.106913
K01078	Classification	AN	-2.4838	0.912463	159	127	0.00723032	0.106913
K13894	Classification	T	-1.17692	0.432358	159	158	0.00722974	0.106913
K01567	Classification	T	2.9908	1.09962	159	75	0.00727691	0.107511
K01545	Classification	AN	-2.48976	0.91566	159	107	0.00729292	0.107566
K01912	Classification	T	-1.17331	0.431505	159	158	0.00729234	0.107566
K00325	Classification	T	-0.651171	0.239538	159	159	0.00730657	0.107676
K02471	Classification	AN	-1.15854	0.426291	159	157	0.00732163	0.107717
K06324	Classification	AN	0.888364	0.326861	159	24	0.00731871	0.107717
K02655	Classification	T	-1.25692	0.462755	159	157	0.00735466	0.107782
K03430	Classification	PD	-3.30062	1.21561	159	145	0.00737538	0.107782
K03832	Classification	T	-1.11605	0.410952	159	158	0.00736315	0.107782
K05338	Classification	AN	-2.02671	0.746204	159	147	0.00735761	0.107782
K05339	Classification	AN	-2.02671	0.746204	159	147	0.00735761	0.107782
K07657	Classification	T	-0.692996	0.255213	159	158	0.00737159	0.107782
K09859	Classification	T	-2.66911	0.982795	159	104	0.00736155	0.107782
K13767	Classification	AN	2.52758	0.930486	159	50	0.00734947	0.107782
K01555	Classification	T	-1.6256	0.599087	159	156	0.00741215	0.108228
K06001	Classification	T	-2.90808	1.07248	159	135	0.00745319	0.108672
K09798	Classification	T	-1.50039	0.553411	159	155	0.00746119	0.108672
K10682	Classification	AN	-2.01076	0.741657	159	147	0.00746114	0.108672
K02298	Classification	T	-1.1437	0.421949	159	158	0.00747536	0.108788
K03493	Classification	PD	2.68798	0.992877	159	52	0.00754553	0.109303
K06940	Classification	T	-1.12142	0.414101	159	158	0.00752768	0.109303
K07074	Classification	T	-2.59442	0.958365	159	133	0.00754825	0.109303
K10674	Classification	AN	-2.89949	1.07081	159	79	0.00753456	0.109303
K13895	Classification	T	-1.17096	0.432471	159	158	0.00753822	0.109303
K17948	Classification	T	-1.57248	0.580762	159	31	0.0075378	0.109303
K00430	Classification	T	-1.77217	0.654887	159	66	0.00757144	0.109323
K01507	Classification	T	-0.497604	0.183911	159	159	0.0075799	0.109323
K09777	Classification	T	2.95129	1.0904	159	92	0.00755947	0.109323
K13837	Classification	T	-1.77217	0.654887	159	66	0.00757144	0.109323
K14940	Classification	AN	2.40583	0.889195	159	30	0.00758096	0.109323
K00886	Classification	AN	-1.47126	0.544043	159	158	0.00760991	0.109533
K03601	Classification	T	0.136487	0.0504721	159	159	0.00761203	0.109533
K06013	Classification	T	-2.2431	0.829516	159	143	0.00761427	0.109533
K05835	Classification	AN	-2.59947	0.961461	159	127	0.00762396	0.109582
K00567	Classification	AN	-0.241736	0.0895081	159	159	0.00768864	0.11018
K01399	Classification	AN	1.5034	0.556746	159	17	0.00769712	0.11018
K02594	Classification	PD	3.09387	1.14569	159	94	0.00769485	0.11018
K06327	Classification	AN	2.39498	0.886647	159	41	0.00767878	0.11018
K16922	Classification	T	-2.54303	0.941429	159	134	0.00767713	0.11018
K00301	Classification	AN	-2.42842	0.899636	159	120	0.0077193	0.110407
K08168	Classification	AN	-2.85504	1.05781	159	112	0.00772644	0.110419
K01183	Classification	T	-3.89448	1.44315	159	104	0.00773571	0.110461
K01626	Classification	T	-0.597256	0.221386	159	159	0.00775327	0.110532
K02182	Classification	T	-2.56955	0.952378	159	80	0.00774806	0.110532
K08961	Classification	T	-1.49499	0.554477	159	30	0.00778859	0.110945
K14647	Classification	AN	2.28568	0.848244	159	35	0.0078245	0.111365
K11917	Classification	AN	2.30726	0.856356	159	57	0.007832	0.111381
K13018	Classification	AN	2.30551	0.855993	159	114	0.00785225	0.111579
K01822	Classification	T	-2.23387	0.829733	159	62	0.00787706	0.111749
K18968	Classification	PD	-3.42079	1.27057	159	135	0.00787581	0.111749
K13522	Classification	T	-2.82965	1.0512	159	98	0.00788711	0.111801
K03719	Classification	T	-0.607397	0.225848	159	159	0.00794191	0.112123
K04756	Classification	T	-2.25887	0.839857	159	140	0.00793775	0.112123
K06320	Classification	PD	3.73816	1.38957	159	57	0.00792471	0.112123
K07090	Classification	AN	-0.198815	0.0739147	159	159	0.00793303	0.112123
K14727	Classification	T	-3.00029	1.11528	159	87	0.00792446	0.112123
K00979	Classification	T	-0.88306	0.328519	159	158	0.00797378	0.112482
K18349	Classification	AN	2.68546	0.999464	159	48	0.00799894	0.112746
K02843	Classification	T	-1.15411	0.429626	159	156	0.00801244	0.112773
K04080	Classification	T	-1.51717	0.564789	159	153	0.00801372	0.112773
K11477	Classification	T	-2.56184	0.95414	159	129	0.00804304	0.113003
K13779	Classification	AN	-2.48164	0.924178	159	126	0.00803703	0.113003
K00505	Classification	T	-1.6882	0.628985	159	37	0.00806519	0.113167
K00845	Classification	T	0.239446	0.0892156	159	159	0.00806765	0.113167
K08678	Classification	T	-3.6007	1.34197	159	95	0.0080853	0.113324
K01046	Classification	AN	-0.882855	0.329309	159	159	0.00813643	0.113943
K07047	Classification	AN	0.93446	0.348592	159	159	0.00814249	0.113943
K01563	Classification	T	-2.28246	0.852111	159	55	0.00819099	0.11453
K10941	Classification	PD	-3.27574	1.22309	159	137	0.00819867	0.114545
K04062	Classification	T	-2.58505	0.965378	159	135	0.00821032	0.114617
K00185	Classification	T	-2.71774	1.01506	159	76	0.00821846	0.114639
K08717	Classification	AN	-1.00488	0.375408	159	159	0.00823371	0.11476
K18456	Classification	T	-2.7937	1.04387	159	134	0.00824505	0.114826
K06334	Classification	PD	3.98284	1.48937	159	80	0.00829448	0.115423
K06139	Classification	T	-1.72964	0.646877	159	152	0.00830276	0.115446
K02122	Classification	AN	2.9346	1.09799	159	114	0.0083294	0.115606
K07006	Classification	T	-1.39655	0.522514	159	155	0.00832847	0.115606
K07105	Classification	AN	2.70456	1.01199	159	128	0.00833411	0.115606
K07669	Classification	T	-1.67478	0.626764	159	154	0.00834378	0.115648
K07005	Classification	T	1.63386	0.611568	159	155	0.00835611	0.115728
K02567	Classification	AN	-2.13443	0.799285	159	147	0.00838378	0.115777
K05967	Classification	T	2.57229	0.963289	159	60	0.00838618	0.115777
K12555	Classification	PD	4.15884	1.557	159	126	0.00836858	0.115777
K18303	Classification	T	-2.13113	0.798006	159	145	0.00838028	0.115777
K00768	Classification	T	-0.501295	0.187944	159	159	0.00845955	0.116606
K02391	Classification	T	-1.32809	0.497922	159	156	0.00845931	0.116606
K00681	Classification	T	-0.324956	0.121846	159	159	0.00846706	0.116617
K01974	Classification	T	-2.65933	0.997934	159	74	0.00851801	0.116991
K05518	Classification	AN	2.61467	0.981098	159	39	0.00851281	0.116991
K17225	Classification	T	-2.71259	1.01797	159	102	0.00852096	0.116991
K18831	Classification	AN	-2.45315	0.920375	159	143	0.00850483	0.116991
K00122	Classification	AN	-1.98332	0.744869	159	146	0.00857131	0.11759
K18101	Classification	AN	1.62745	0.611402	159	25	0.00859108	0.117769
K01092	Classification	T	-0.207235	0.0779208	159	159	0.00864665	0.11816
K01387	Classification	PD	1.86212	0.700139	159	29	0.00864428	0.11816
K01709	Classification	T	-2.40124	0.902773	159	135	0.00863934	0.11816
K18384	Classification	AN	1.9229	0.722877	159	42	0.00863395	0.11816
K13633	Classification	T	-3.39442	1.27683	159	74	0.00867336	0.118432
K00885	Classification	AN	-2.38766	0.898311	159	57	0.00868621	0.118515
K19338	Classification	T	-1.73889	0.65431	159	152	0.00869473	0.118539
K00569	Classification	PD	-3.13149	1.17849	159	140	0.00870438	0.118578
K19504	Classification	T	2.52689	0.9511	159	35	0.00871422	0.118619
K01746	Classification	T	1.62003	0.609933	159	48	0.00873243	0.118662
K14058	Classification	T	-0.922817	0.347465	159	158	0.0087377	0.118662
K14743	Classification	T	-2.22685	0.838375	159	127	0.00873043	0.118662
K01744	Classification	T	-0.596311	0.22461	159	159	0.00876233	0.118904
K07261	Classification	T	-3.26429	1.23011	159	113	0.00879218	0.119216
K00032	Classification	PD	-3.46585	1.30766	159	132	0.00887317	0.120221
K01494	Classification	T	-0.525768	0.198513	159	159	0.00892095	0.120495
K06131	Classification	T	0.188499	0.0711524	159	159	0.00890319	0.120495
K10914	Classification	T	-1.83502	0.692729	159	149	0.00890986	0.120495
K16048	Classification	AN	-2.33534	0.881728	159	82	0.00891936	0.120495
K07136	Classification	T	-3.17596	1.19938	159	112	0.008934	0.120578
K01480	Classification	AN	1.53239	0.578896	159	157	0.00895714	0.120704
K18366	Classification	T	-2.51573	0.950364	159	108	0.00895635	0.120704
K13777	Classification	AN	-2.41189	0.911485	159	138	0.0089821	0.120947
K05919	Classification	T	3.20829	1.21283	159	80	0.00900267	0.121037
K08304	Classification	T	-0.90539	0.342237	159	158	0.00899751	0.121037
K02570	Classification	T	-2.35127	0.888997	159	141	0.009014	0.121097
K00035	Classification	AN	-2.40278	0.908716	159	108	0.00903188	0.121151
K04762	Classification	T	-0.554581	0.209723	159	159	0.00902678	0.121151
K10672	Classification	AN	2.58097	0.976553	159	48	0.009063	0.121475
K02490	Classification	T	2.55755	0.967924	159	58	0.00907907	0.121595
K11637	Classification	T	2.25188	0.852413	159	32	0.00909282	0.121595
K11638	Classification	T	2.25188	0.852413	159	32	0.00909282	0.121595
K03642	Classification	AN	-0.644326	0.244047	159	158	0.00913396	0.122052
K00963	Classification	T	0.1883	0.0713472	159	159	0.0091588	0.12229
K09977	Classification	T	-1.8607	0.705171	159	153	0.00917319	0.122389
K10804	Classification	T	-1.18695	0.449938	159	156	0.00918948	0.122512
K19310	Classification	T	1.66846	0.632957	159	26	0.00924262	0.123127
K02303	Classification	AN	-0.630618	0.239436	159	159	0.00930047	0.123803
K06436	Classification	PD	3.67449	1.39558	159	65	0.00932167	0.123991
K00924	Classification	T	-1.0999	0.417996	159	156	0.00936326	0.124133
K03321	Classification	T	-0.265593	0.10094	159	159	0.00936776	0.124133
K03411	Classification	AN	1.08466	0.41209	159	157	0.00934403	0.124133
K03657	Classification	AN	0.234792	0.0892337	159	159	0.00936782	0.124133
K17760	Classification	T	-2.57849	0.979938	159	125	0.00936574	0.124133
K09158	Classification	T	-0.91729	0.349015	159	158	0.00944659	0.124987
K12238	Classification	AN	1.53817	0.585198	159	23	0.00944041	0.124987
K00822	Classification	T	-1.21095	0.46093	159	158	0.00947414	0.125109
K07662	Classification	AN	1.76218	0.670776	159	151	0.00947729	0.125109
K19171	Classification	AN	-1.53806	0.585387	159	29	0.00946807	0.125109
K02280	Classification	T	-1.70726	0.650101	159	150	0.00950201	0.12534
K13938	Classification	PD	-2.94643	1.12218	159	140	0.0095157	0.125426
K02454	Classification	T	-1.17012	0.445944	159	156	0.00956175	0.125938
K02027	Classification	AN	0.746198	0.284451	159	159	0.00957839	0.125941
K03117	Classification	T	-0.540523	0.20603	159	159	0.00957246	0.125941
K06911	Classification	T	-0.726799	0.277076	159	159	0.00958359	0.125941
K07338	Classification	PD	-3.22466	1.22963	159	138	0.00960079	0.125978
K08481	Classification	T	-2.06857	0.788763	159	32	0.00959829	0.125978
K12239	Classification	AN	1.52966	0.583851	159	23	0.00966849	0.126771
K09771	Classification	T	-0.842289	0.321877	159	159	0.00975439	0.127802
K03335	Classification	AN	-1.70584	0.652063	159	152	0.00977465	0.127971
K11441	Classification	PD	-3.46584	1.32549	159	130	0.00981044	0.128343
K06391	Classification	PD	3.97306	1.52022	159	76	0.00984572	0.128516
K08994	Classification	T	-1.65555	0.633369	159	153	0.00983487	0.128516
K19349	Classification	T	2.57449	0.985077	159	48	0.00984533	0.128516
K07068	Classification	T	-2.2716	0.869551	159	129	0.00987601	0.128816
K03274	Classification	T	-2.04837	0.784239	159	150	0.00988886	0.128856
K03722	Classification	AN	0.230526	0.0882921	159	159	0.00991581	0.128856
K06887	Classification	PD	-3.61929	1.38588	159	89	0.00989909	0.128856
K13483	Classification	T	-1.60701	0.615492	159	153	0.00991597	0.128856
K13580	Classification	PD	-3.18145	1.21828	159	139	0.00990228	0.128856
K05774	Classification	T	-1.66186	0.636589	159	150	0.00992601	0.128891
K06988	Classification	T	-1.69176	0.648477	159	154	0.00997477	0.129428
K11076	Classification	T	-1.18809	0.455702	159	156	0.0100214	0.129936
K11635	Classification	AN	2.5421	0.975244	159	67	0.0100361	0.130031
K10108	Classification	T	-2.33144	0.89498	159	102	0.0100815	0.130328
K10109	Classification	T	-2.33144	0.894906	159	102	0.0100754	0.130328
K10110	Classification	T	-2.33144	0.894906	159	102	0.0100754	0.130328
K06938	Classification	T	-1.07755	0.413696	159	158	0.0100908	0.130353
K05837	Classification	AN	0.187727	0.0720868	159	159	0.0101049	0.130438
K06350	Classification	T	2.47732	0.95159	159	53	0.0101286	0.130647
K00432	Classification	AN	-0.208591	0.0801323	159	159	0.0101361	0.130648
K19147	Classification	T	-2.52442	0.970504	159	129	0.0101913	0.131262
K00281	Classification	T	-0.641335	0.246589	159	159	0.0102001	0.131279
K00449	Classification	AN	-1.21208	0.466164	159	156	0.0102202	0.131441
K04754	Classification	T	-0.875597	0.336952	159	158	0.0102642	0.131909
K15984	Classification	PD	-2.26676	0.873058	159	153	0.0103284	0.132637
K13010	Classification	T	-1.37722	0.53058	159	45	0.0103471	0.13278
K02362	Classification	PD	-3.16522	1.22095	159	140	0.0104421	0.133705
K06313	Classification	T	2.51591	0.970473	159	56	0.0104407	0.133705
K17224	Classification	T	-2.4864	0.959086	159	116	0.0104406	0.133705
K00330	Classification	T	-0.590418	0.227834	159	158	0.0104704	0.133773
K12240	Classification	AN	1.7314	0.668049	159	35	0.0104622	0.133773
K18821	Classification	T	2.04984	0.790975	159	20	0.0104678	0.133773
K01907	Classification	T	-1.72148	0.664643	159	154	0.0105101	0.133889
K07233	Classification	T	-2.40421	0.927983	159	148	0.0104895	0.133889
K11897	Classification	T	-1.55661	0.60097	159	152	0.0105079	0.133889
K19429	Classification	T	-1.40126	0.541004	159	34	0.0105091	0.133889
K14415	Classification	T	-1.17002	0.451987	159	159	0.0105528	0.13426
K16216	Classification	T	2.10883	0.814674	159	38	0.0105546	0.13426
K03925	Classification	AN	0.167133	0.0645791	159	159	0.0105701	0.134359
K18369	Classification	T	-1.57866	0.610101	159	155	0.0105844	0.134444
K16291	Classification	PD	-3.08586	1.19287	159	140	0.010603	0.134581
K02769	Classification	AN	2.59568	1.00384	159	69	0.0106377	0.134815
K06726	Classification	AN	-0.659619	0.255071	159	159	0.0106294	0.134815
K09900	Classification	AN	-2.80973	1.08673	159	60	0.0106452	0.134815
K16516	Classification	T	-3.08487	1.19326	159	102	0.0106523	0.134815
K07181	Classification	T	-2.6238	1.01529	159	132	0.0106809	0.13508
K03303	Classification	AN	-0.505504	0.19585	159	159	0.0107763	0.136188
K07028	Classification	T	-1.6467	0.638162	159	154	0.0107973	0.136355
K03896	Classification	AN	-1.1934	0.462764	159	27	0.010843	0.136834
K00111	Classification	T	0.201616	0.078268	159	159	0.0109299	0.137785
K06937	Classification	T	-1.47709	0.573449	159	41	0.010935	0.137785
K07008	Classification	T	-0.793347	0.308027	159	159	0.010942	0.137785
K03399	Classification	T	3.10836	1.20748	159	77	0.0109818	0.138087
K06344	Classification	T	2.47313	0.960691	159	31	0.0109799	0.138087
K02423	Classification	AN	2.06378	0.80201	159	143	0.0110123	0.13837
K07145	Classification	AN	-1.71835	0.668055	159	148	0.0110459	0.138599
K07823	Classification	T	-2.10063	0.816764	159	143	0.0110542	0.138599
K11619	Classification	AN	2.34327	0.91111	159	43	0.0110543	0.138599
K02075	Classification	AN	-1.11349	0.433252	159	158	0.0111097	0.138895
K07482	Classification	T	2.0793	0.808899	159	47	0.0110959	0.138895
K08153	Classification	PD	3.44741	1.34129	159	64	0.0111054	0.138895
K09771	Classification	AN	-0.814281	0.316754	159	159	0.0110906	0.138895
K01676	Classification	T	-0.798481	0.310905	159	158	0.0111662	0.139293
K02529	Classification	T	0.376506	0.146642	159	159	0.0111887	0.139293
K02664	Classification	T	-1.41982	0.55282	159	157	0.0111639	0.139293
K05823	Classification	PD	3.98752	1.55291	159	124	0.011181	0.139293
K07289	Classification	T	-1.76209	0.686308	159	151	0.0111894	0.139293
K12242	Classification	T	1.58567	0.617382	159	26	0.0111623	0.139293
K15721	Classification	AN	1.43017	0.557234	159	21	0.0112184	0.139555
K14744	Classification	T	-2.23752	0.871982	159	83	0.0112351	0.139664
K03769	Classification	T	-0.649413	0.253139	159	158	0.011253	0.139787
K06395	Classification	PD	3.91044	1.52489	159	76	0.0112852	0.140088
K08319	Classification	AN	-2.61368	1.01933	159	91	0.011294	0.140097
K00674	Classification	T	-0.528737	0.206265	159	159	0.0113173	0.140286
K03284	Classification	AN	-0.184486	0.0719787	159	159	0.0113274	0.140312
K07783	Classification	AN	-2.9704	1.15919	159	73	0.0113455	0.140329
K13281	Classification	PD	3.91974	1.52952	159	71	0.0113379	0.140329
K17285	Classification	AN	-2.15483	0.840994	159	53	0.0113528	0.140329
K09788	Classification	T	-1.2904	0.503869	159	157	0.0113923	0.140717
K02024	Classification	AN	-2.53228	0.989306	159	124	0.0114344	0.140739
K03608	Classification	T	-0.582208	0.227448	159	159	0.0114315	0.140739
K08191	Classification	T	-2.27325	0.887877	159	146	0.0114131	0.140739
K11177	Classification	T	-1.59824	0.624162	159	153	0.0114038	0.140739
K13687	Classification	T	-2.13436	0.833704	159	127	0.0114202	0.140739
K04099	Classification	T	-3.05823	1.19498	159	103	0.0114479	0.140807
K01851	Classification	AN	1.68163	0.657171	159	31	0.0114581	0.140834
K00208	Classification	T	-0.365463	0.142852	159	159	0.0114759	0.14093
K00970	Classification	T	-0.500279	0.195583	159	159	0.0114902	0.14093
K09941	Classification	T	-1.88806	0.738084	159	139	0.0114848	0.14093
K07261	Classification	AN	-3.09584	1.21053	159	113	0.0115046	0.141008
K00034	Classification	AN	-1.19961	0.469293	159	157	0.0115431	0.141183
K07027	Classification	AN	-0.707815	0.276861	159	159	0.0115317	0.141183
K09823	Classification	T	-1.09956	0.430148	159	156	0.0115425	0.141183
K01027	Classification	PD	2.15132	0.841706	159	21	0.0115532	0.141207
K00097	Classification	T	-0.684001	0.267812	159	159	0.0116128	0.141285
K00705	Classification	AN	-0.726845	0.284655	159	159	0.0116323	0.141285
K01755	Classification	T	-0.146649	0.0574261	159	159	0.0116233	0.141285
K02048	Classification	T	-0.743373	0.291035	159	159	0.0116061	0.141285
K04775	Classification	T	-3.12502	1.22322	159	60	0.0115902	0.141285
K07239	Classification	T	-2.3076	0.903674	159	89	0.0116274	0.141285
K10188	Classification	AN	1.80404	0.70631	159	40	0.0116081	0.141285
K17206	Classification	AN	-1.91377	0.749139	159	44	0.0115937	0.141285
K19593	Classification	AN	1.73238	0.678336	159	21	0.011618	0.141285
K06305	Classification	AN	2.46432	0.965373	159	54	0.0116551	0.141319
K06608	Classification	T	-2.03137	0.795856	159	32	0.011664	0.141319
K06946	Classification	AN	-1.73605	0.680343	159	36	0.0116867	0.141319
K07452	Classification	T	-2.21413	0.867751	159	137	0.0116917	0.141319
K07645	Classification	T	-1.11212	0.435759	159	157	0.0116731	0.141319
K14441	Classification	T	-0.775736	0.304	159	158	0.0116856	0.141319
K19300	Classification	AN	1.97468	0.773835	159	36	0.011684	0.141319
K15396	Classification	T	-1.80043	0.70579	159	149	0.0117121	0.141468
K01935	Classification	T	-0.569737	0.223411	159	159	0.0117366	0.141666
K01756	Classification	T	0.132018	0.0517845	159	159	0.0117624	0.141684
K06375	Classification	AN	2.35878	0.925228	159	44	0.0117616	0.141684
K18540	Classification	PD	-3.75739	1.47364	159	95	0.0117509	0.141684
K01251	Classification	T	-0.770746	0.302509	159	159	0.0118123	0.142023
K03179	Classification	T	-0.596051	0.233943	159	158	0.0118122	0.142023
K08085	Classification	AN	-1.84548	0.724355	159	114	0.0118149	0.142023
K00387	Classification	T	0.91518	0.359388	159	19	0.0118561	0.142029
K00641	Classification	T	-0.501428	0.196872	159	159	0.0118404	0.142029
K02569	Classification	AN	-2.06748	0.811761	159	146	0.0118425	0.142029
K06991	Classification	T	-2.0583	0.808236	159	143	0.0118508	0.142029
K09962	Classification	T	-2.28487	0.896984	159	142	0.0118306	0.142029
K15034	Classification	T	-0.758689	0.298014	159	158	0.0118783	0.142197
K01602	Classification	AN	-2.41157	0.947632	159	56	0.0119102	0.142482
K01505	Classification	AN	-1.61689	0.635463	159	154	0.0119235	0.142522
K06958	Classification	T	0.160659	0.0631462	159	159	0.0119299	0.142522
K06186	Classification	T	-0.994952	0.391186	159	157	0.0119564	0.142586
K13503	Classification	AN	-2.15843	0.848666	159	49	0.0119597	0.142586
K13954	Classification	T	-1.83202	0.720191	159	147	0.0119441	0.142586
K00147	Classification	AN	0.290422	0.114242	159	159	0.011998	0.142946
K00477	Classification	AN	2.41684	0.951118	159	54	0.0120347	0.143187
K08972	Classification	AN	1.09234	0.429871	159	157	0.0120333	0.143187
K02355	Classification	AN	0.161927	0.0637346	159	159	0.0120479	0.143247
K01872	Classification	AN	0.154151	0.0607142	159	159	0.0121039	0.143438
K03549	Classification	T	-0.769553	0.303161	159	159	0.0121214	0.143438
K03588	Classification	AN	0.161061	0.0634201	159	159	0.0120832	0.143438
K04487	Classification	T	0.174901	0.068884	159	159	0.0121004	0.143438
K06297	Classification	T	2.36856	0.932949	159	61	0.0121094	0.143438
K09799	Classification	T	-2.3349	0.919406	159	108	0.0120835	0.143438
K13955	Classification	T	2.0712	0.815894	159	28	0.012117	0.143438
K01436	Classification	AN	1.05413	0.415422	159	155	0.0121523	0.143512
K03214	Classification	AN	-3.04396	1.19948	159	78	0.0121448	0.143512
K05518	Classification	T	2.53011	0.996966	159	39	0.0121418	0.143512
K00982	Classification	T	-0.54224	0.213746	159	159	0.0121744	0.143676
K00365	Classification	AN	-2.6449	1.04383	159	74	0.0122749	0.144334
K02456	Classification	T	-1.11151	0.438764	159	156	0.0122937	0.144334
K03569	Classification	T	0.45426	0.179259	159	159	0.012266	0.144334
K08295	Classification	T	-2.8353	1.11881	159	99	0.0122625	0.144334
K11636	Classification	AN	2.34181	0.924447	159	60	0.0122962	0.144334
K12294	Classification	PD	2.86586	1.13126	159	49	0.0122919	0.144334
K13276	Classification	AN	1.98795	0.784628	159	30	0.0122823	0.144334
K18369	Classification	AN	-1.52104	0.600391	159	155	0.0122888	0.144334
K02300	Classification	T	-1.06495	0.420542	159	158	0.0123259	0.144586
K02482	Classification	T	-2.32308	0.917697	159	103	0.012356	0.144841
K01222	Classification	AN	1.48753	0.587792	159	157	0.0123802	0.145027
K17938	Classification	T	-3.19975	1.26479	159	90	0.0124085	0.145262
K09775	Classification	AN	2.55102	1.00908	159	126	0.0124703	0.145887
K02666	Classification	T	-0.974587	0.385694	159	158	0.012512	0.146278
K19743	Classification	T	1.35048	0.534669	159	20	0.0125466	0.146584
K09895	Classification	T	-1.78573	0.707147	159	149	0.0125662	0.146715
K01028	Classification	AN	-0.432385	0.171335	159	159	0.0126223	0.147053
K01716	Classification	AN	-1.24373	0.492918	159	155	0.0126373	0.147053
K01790	Classification	T	-0.521221	0.206559	159	159	0.0126319	0.147053
K09990	Classification	AN	-2.64346	1.04735	159	102	0.0126115	0.147053
K10907	Classification	T	2.68076	1.06251	159	107	0.0126424	0.147053
K19090	Classification	PD	2.38116	0.943801	159	27	0.0126457	0.147053
K12141	Classification	T	-2.09487	0.830679	159	82	0.0126826	0.147384
K06394	Classification	PD	3.94692	1.56585	159	85	0.0127263	0.147534
K07085	Classification	AN	-1.18976	0.47199	159	158	0.0127224	0.147534
K09458	Classification	AN	-0.133155	0.0528381	159	159	0.0127456	0.147534
K11074	Classification	T	-1.14989	0.456297	159	156	0.0127461	0.147534
K19176	Classification	AN	2.33168	0.925215	159	41	0.0127427	0.147534
K19215	Classification	AN	-0.588956	0.233635	159	17	0.0127185	0.147534
K03207	Classification	AN	-1.72636	0.685216	159	33	0.0127674	0.147683
K01457	Classification	AN	-1.51032	0.599625	159	152	0.0127907	0.14769
K06134	Classification	T	-1.20034	0.476521	159	157	0.0127835	0.14769
K06214	Classification	PD	-3.06719	1.21777	159	112	0.0127934	0.14769
K00363	Classification	AN	-0.531197	0.21109	159	159	0.0128716	0.147715
K06416	Classification	T	2.6611	1.05679	159	100	0.0128142	0.147715
K06422	Classification	T	2.32048	0.921979	159	45	0.0128578	0.147715
K07448	Classification	AN	0.718601	0.285406	159	159	0.0128239	0.147715
K11208	Classification	AN	-2.9251	1.16231	159	61	0.0128658	0.147715
K12062	Classification	AN	2.29602	0.911969	159	46	0.0128296	0.147715
K13063	Classification	AN	1.74017	0.691	159	30	0.0128059	0.147715
K18009	Classification	T	-2.64597	1.05145	159	80	0.0128704	0.147715
K18365	Classification	T	-2.43477	0.967275	159	108	0.0128475	0.147715
K03702	Classification	T	0.125593	0.0499267	159	159	0.0129035	0.147887
K07675	Classification	T	-1.6027	0.637077	159	152	0.0128976	0.147887
K18766	Classification	T	-2.1239	0.844572	159	143	0.0129308	0.148103
K08313	Classification	AN	-2.22098	0.883649	159	47	0.0129783	0.148496
K12140	Classification	T	-2.10855	0.838952	159	84	0.0129821	0.148496
K02759	Classification	AN	2.7017	1.0751	159	135	0.0129938	0.148532
K01069	Classification	T	-0.532208	0.211873	159	159	0.0130316	0.148867
K09681	Classification	T	-2.59804	1.03442	159	102	0.0130434	0.148883
K14201	Classification	AN	-2.2967	0.914514	159	134	0.01305	0.148883
K04775	Classification	AN	-3.02263	1.20375	159	60	0.0130638	0.148943
K07791	Classification	AN	-1.16771	0.465129	159	157	0.0130815	0.149047
K07499	Classification	T	-0.769293	0.306609	159	21	0.0131339	0.14945
K08225	Classification	AN	-2.70305	1.07725	159	102	0.0131275	0.14945
K01297	Classification	AN	0.501207	0.199808	159	159	0.0131553	0.149595
K15583	Classification	AN	0.868767	0.346487	159	159	0.013194	0.149938
K14193	Classification	AN	-2.3116	0.92204	159	133	0.0132051	0.149966
K03336	Classification	AN	-1.51962	0.606225	159	153	0.0132176	0.150011
K00595	Classification	T	-0.867644	0.34621	159	159	0.0132383	0.150063
K10806	Classification	T	-1.10774	0.442017	159	156	0.0132393	0.150063
K00425	Classification	T	-0.229959	0.0918419	159	159	0.01332	0.150392
K01029	Classification	AN	-0.415525	0.165912	159	159	0.0132969	0.150392
K02019	Classification	T	-0.849915	0.339336	159	158	0.0132917	0.150392
K04567	Classification	T	0.193052	0.0770876	159	159	0.0133035	0.150392
K06177	Classification	T	-0.508113	0.20292	159	159	0.0133147	0.150392
K06895	Classification	T	-0.493045	0.196875	159	159	0.0133022	0.150392
K10844	Classification	PD	-3.45151	1.3788	159	80	0.0133415	0.150538
K00404	Classification	T	-1.07153	0.428338	159	158	0.0134019	0.150633
K00556	Classification	T	-2.83787	1.13437	159	100	0.0133978	0.150633
K01841	Classification	AN	-2.39989	0.959479	159	104	0.0134149	0.150633
K03919	Classification	AN	-0.94891	0.379392	159	158	0.0134189	0.150633
K04084	Classification	T	-0.86218	0.344538	159	158	0.0133719	0.150633
K05833	Classification	AN	1.46619	0.586205	159	155	0.0134182	0.150633
K09778	Classification	T	-3.03992	1.21527	159	82	0.013408	0.150633
K09792	Classification	T	-1.07544	0.429698	159	158	0.0133592	0.150633
K01482	Classification	AN	1.96435	0.785486	159	53	0.0134307	0.150633
K02073	Classification	AN	0.232608	0.0930186	159	159	0.0134362	0.150633
K00797	Classification	AN	0.71325	0.28542	159	159	0.0134984	0.150836
K02169	Classification	T	-0.874511	0.350013	159	158	0.0135147	0.150836
K02433	Classification	T	-0.213498	0.0854238	159	159	0.0134866	0.150836
K05340	Classification	T	-1.51726	0.607176	159	155	0.0135011	0.150836
K06162	Classification	T	-2.38983	0.956211	159	146	0.0134868	0.150836
K09165	Classification	AN	-1.74515	0.698195	159	149	0.0134779	0.150836
K18837	Classification	AN	-1.64975	0.660285	159	35	0.0135136	0.150836
K00226	Classification	AN	-1.17402	0.470136	159	159	0.0135628	0.150909
K02474	Classification	T	-1.47467	0.590761	159	152	0.0135989	0.150909
K04567	Classification	AN	0.189442	0.0758607	159	159	0.0135611	0.150909
K04760	Classification	T	-0.850668	0.340759	159	158	0.0135924	0.150909
K06384	Classification	PD	3.84281	1.53942	159	80	0.013597	0.150909
K06596	Classification	T	-1.52446	0.610479	159	153	0.0135645	0.150909
K08600	Classification	AN	-1.80701	0.723661	159	151	0.0135688	0.150909
K09948	Classification	AN	-1.65466	0.662513	159	151	0.0135499	0.150909
K11737	Classification	AN	-0.662733	0.265494	159	159	0.0135982	0.150909
K07400	Classification	T	-1.7629	0.706404	159	149	0.0136216	0.151065
K01057	Classification	AN	-0.655392	0.262649	159	159	0.0136319	0.151083
K03528	Classification	T	-1.76882	0.708969	159	149	0.0136469	0.151154
K08289	Classification	T	-0.928708	0.372327	159	158	0.0136682	0.151294
K19597	Classification	AN	-2.04922	0.821753	159	45	0.0136911	0.151451
K14338	Classification	AN	-2.02762	0.813199	159	48	0.0137031	0.151488
K02485	Classification	T	-2.31505	0.928714	159	61	0.0137272	0.151659
K01567	Classification	PD	3.93804	1.58053	159	75	0.01377	0.152002
K05562	Classification	T	-1.53016	0.61426	159	154	0.0137898	0.152002
K05832	Classification	AN	1.46347	0.587512	159	155	0.0137935	0.152002
K13007	Classification	PD	-3.35935	1.34874	159	130	0.0138018	0.152002
K19088	Classification	AN	0.867225	0.34816	159	21	0.0137966	0.152002
K17227	Classification	T	-2.53952	1.01979	159	127	0.0138206	0.152114
K16905	Classification	AN	1.34735	0.54128	159	22	0.0138599	0.15245
K07321	Classification	PD	2.68313	1.07833	159	28	0.013896	0.152751
K00692	Classification	AN	-2.47058	0.993702	159	71	0.0139706	0.153426
K02501	Classification	AN	0.289221	0.116339	159	159	0.0139789	0.153426
K09902	Classification	T	-1.77483	0.714044	159	149	0.0139949	0.153426
K11617	Classification	AN	2.59595	1.04447	159	112	0.0140013	0.153426
K18307	Classification	T	-2.21138	0.889708	159	137	0.0139981	0.153426
K07497	Classification	AN	-0.464237	0.186821	159	159	0.0140202	0.153537
K00931	Classification	AN	0.272781	0.109807	159	159	0.0140483	0.153556
K08152	Classification	AN	-1.84587	0.742973	159	29	0.0140385	0.153556
K15861	Classification	AN	-2.49453	1.00409	159	50	0.0140412	0.153556
K00472	Classification	T	-1.97673	0.796027	159	137	0.0140841	0.153564
K01267	Classification	PD	-1.1096	0.44678	159	159	0.0140726	0.153564
K06385	Classification	PD	3.91129	1.57507	159	87	0.0140837	0.153564
K06952	Classification	T	-3.09054	1.24434	159	110	0.0140676	0.153564
K00001	Classification	T	-0.928736	0.374079	159	159	0.0141038	0.153682
K06897	Classification	T	-3.19619	1.28765	159	91	0.0141244	0.153811
K16203	Classification	T	2.36999	0.954935	159	81	0.0141377	0.15386
K08992	Classification	T	-2.52246	1.01655	159	112	0.0141542	0.153944
K08070	Classification	AN	-2.07791	0.837551	159	86	0.0141719	0.15404
K19610	Classification	PD	-3.33707	1.34527	159	134	0.0141849	0.154086
K17214	Classification	AN	-2.40082	0.968015	159	104	0.014202	0.154176
K06383	Classification	PD	3.81399	1.53808	159	84	0.0142187	0.154261
K14268	Classification	PD	-3.20018	1.29086	159	134	0.0142417	0.154415
K18305	Classification	AN	1.76103	0.710476	159	28	0.0142593	0.15451
K02014	Classification	T	-0.817795	0.330031	159	158	0.0142869	0.154512
K05800	Classification	T	-1.42833	0.576468	159	154	0.0142949	0.154512
K06167	Classification	T	-1.55824	0.628885	159	157	0.014293	0.154512
K14986	Classification	T	-2.23654	0.902636	159	68	0.0142925	0.154512
K00356	Classification	AN	-1.68477	0.68021	159	144	0.0143293	0.154597
K02234	Classification	T	-1.45111	0.585768	159	154	0.0143125	0.154597
K14658	Classification	T	-0.814906	0.328986	159	22	0.0143221	0.154597
K15982	Classification	T	-1.95721	0.79059	159	52	0.014376	0.155005
K06413	Classification	T	2.32131	0.938034	159	50	0.0144138	0.155258
K11689	Classification	AN	-2.0664	0.835104	159	145	0.0144226	0.155258
K18093	Classification	PD	-3.42196	1.38298	159	134	0.0144261	0.155258
K00997	Classification	AN	0.4451	0.179949	159	159	0.0144593	0.15552
K07110	Classification	T	-1.80214	0.728801	159	149	0.0144877	0.155634
K07145	Classification	T	-1.67876	0.67886	159	148	0.0144816	0.155634
K06438	Classification	PD	3.86236	1.56259	159	87	0.014526	0.155949
K01560	Classification	T	-0.895457	0.362357	159	159	0.0145482	0.156092
K03693	Classification	AN	2.74202	1.10979	159	112	0.0145653	0.15618
K01711	Classification	T	-1.23371	0.499422	159	158	0.014584	0.156284
K03301	Classification	T	-2.51199	1.01705	159	129	0.0145999	0.156359
K12292	Classification	PD	3.06659	1.24303	159	71	0.0147126	0.157468
K00412	Classification	T	-0.973452	0.395405	159	158	0.0149156	0.157642
K00951	Classification	T	0.167541	0.0679941	159	159	0.0148302	0.157642
K03119	Classification	T	-1.13497	0.461048	159	156	0.0149236	0.157642
K03863	Classification	T	-1.46422	0.594992	159	155	0.0149554	0.157642
K03886	Classification	T	2.34781	0.952387	159	54	0.014785	0.157642
K05780	Classification	T	-2.2949	0.931441	159	146	0.0148395	0.157642
K05781	Classification	T	-2.29371	0.931409	159	146	0.0148869	0.157642
K05895	Classification	T	-0.735433	0.298386	159	158	0.0148042	0.157642
K06145	Classification	T	-1.13195	0.459833	159	156	0.014926	0.157642
K06163	Classification	T	-2.29371	0.931409	159	146	0.0148869	0.157642
K06164	Classification	T	-2.29371	0.931409	159	146	0.0148869	0.157642
K06283	Classification	PD	3.85401	1.56621	159	87	0.0149633	0.157642
K06349	Classification	T	2.34471	0.951737	159	54	0.0148476	0.157642
K06382	Classification	PD	3.85401	1.56593	159	87	0.0149452	0.157642
K06392	Classification	PD	3.85401	1.5661	159	87	0.0149562	0.157642
K06396	Classification	PD	3.85401	1.56543	159	87	0.0149143	0.157642
K06397	Classification	PD	3.85401	1.5661	159	87	0.0149562	0.157642
K07335	Classification	T	1.0386	0.421796	159	159	0.014899	0.157642
K08985	Classification	PD	-3.19886	1.29905	159	133	0.0148934	0.157642
K10217	Classification	T	-2.27179	0.921945	159	129	0.0148271	0.157642
K10942	Classification	PD	-3.17137	1.28856	159	136	0.0149453	0.157642
K11075	Classification	T	-1.13431	0.460593	159	156	0.0148831	0.157642
K11996	Classification	AN	-0.363672	0.147633	159	159	0.0148584	0.157642
K16789	Classification	T	2.97591	1.20836	159	120	0.014881	0.157642
K18456	Classification	AN	-2.52901	1.02726	159	134	0.0149161	0.157642
K19609	Classification	PD	-3.3585	1.36306	159	133	0.0148344	0.157642
K04063	Classification	T	-0.876065	0.356057	159	158	0.0149735	0.157654
K05786	Classification	AN	-0.239679	0.0974944	159	159	0.0150572	0.158212
K06390	Classification	PD	3.85344	1.56731	159	84	0.0150471	0.158212
K06393	Classification	PD	3.85344	1.56731	159	84	0.0150471	0.158212
K06602	Classification	T	-2.71271	1.10352	159	73	0.0150627	0.158212
K01354	Classification	T	-0.942926	0.383732	159	158	0.0151028	0.158414
K11383	Classification	PD	-3.57148	1.45354	159	125	0.015109	0.158414
K16237	Classification	T	-2.13017	0.866821	159	128	0.0150949	0.158414
K00886	Classification	T	-1.35809	0.552842	159	158	0.0151308	0.158465
K07351	Classification	PD	-3.60943	1.46932	159	90	0.015132	0.158465
K01915	Classification	PD	-0.351018	0.142945	159	159	0.0151688	0.158565
K03269	Classification	T	-0.852868	0.347297	159	158	0.0151646	0.158565
K11919	Classification	AN	1.62572	0.662035	159	31	0.0151685	0.158565
K00432	Classification	T	-0.199919	0.0814283	159	159	0.0151877	0.158667
K00177	Classification	PD	4.6676	1.90177	159	77	0.0152207	0.158823
K16053	Classification	T	-1.43093	0.582994	159	156	0.0152167	0.158823
K02455	Classification	T	-1.11096	0.452826	159	156	0.0152596	0.159134
K01692	Classification	T	-0.830214	0.338461	159	158	0.0152794	0.159173
K02022	Classification	T	-2.30754	0.940758	159	131	0.0152817	0.159173
K05921	Classification	AN	2.78693	1.13646	159	120	0.015305	0.159321
K02170	Classification	PD	-1.98314	0.809038	159	152	0.0153479	0.159591
K09958	Classification	T	-1.34623	0.549235	159	155	0.0153535	0.159591
K11896	Classification	T	-1.57268	0.641654	159	153	0.0153583	0.159591
K03812	Classification	PD	-2.96858	1.21169	159	140	0.0154008	0.159937
K01971	Classification	T	-0.963598	0.393407	159	158	0.0154246	0.16009
K02491	Classification	AN	1.82773	0.746617	159	38	0.0154807	0.160577
K00176	Classification	PD	4.67127	1.9093	159	84	0.0155392	0.160622
K00529	Classification	T	-1.70236	0.69579	159	147	0.0155364	0.160622
K03386	Classification	AN	-0.25756	0.10527	159	159	0.0155366	0.160622
K10021	Classification	T	2.73357	1.11714	159	52	0.0155254	0.160622
K11003	Classification	T	-2.53118	1.03444	159	101	0.0155264	0.160622
K16345	Classification	PD	-2.30908	0.943802	159	152	0.0155402	0.160622
K01959	Classification	PD	-3.16124	1.29239	159	136	0.0155624	0.160754
K04091	Classification	T	-1.13151	0.462632	159	157	0.0155714	0.160754
K18478	Classification	AN	-1.82856	0.747764	159	60	0.0155899	0.16085
K00635	Classification	T	-2.17899	0.891213	159	55	0.0156067	0.160867
K16149	Classification	T	-1.86662	0.763478	159	64	0.01561	0.160867
K18197	Classification	AN	-1.89575	0.775497	159	29	0.0156235	0.160912
K07238	Classification	AN	0.271174	0.110968	159	159	0.0156595	0.161096
K13282	Classification	T	-2.35296	0.962868	159	100	0.0156598	0.161096
K12508	Classification	AN	-2.0754	0.849416	159	137	0.0156755	0.161163
K19449	Classification	AN	2.10995	0.863654	159	35	0.015687	0.161186
K02071	Classification	T	0.217104	0.0889052	159	159	0.015732	0.161458
K02570	Classification	AN	-2.1364	0.874847	159	141	0.0157297	0.161458
K02849	Classification	T	-2.57894	1.05663	159	97	0.0157846	0.161823
K07403	Classification	AN	2.03663	0.834528	159	148	0.0157953	0.161823
K07673	Classification	T	-1.7715	0.725848	159	143	0.0157898	0.161823
K01955	Classification	T	0.166571	0.0682635	159	159	0.0158098	0.161876
K08300	Classification	T	-0.522842	0.214355	159	159	0.0158507	0.162201
K01426	Classification	T	-0.558365	0.229122	159	159	0.0159424	0.162719
K01610	Classification	AN	-0.27067	0.11104	159	159	0.015916	0.162719
K02761	Classification	AN	2.57269	1.05565	159	138	0.0159386	0.162719
K06012	Classification	PD	3.82797	1.57101	159	87	0.0159572	0.162719
K06379	Classification	PD	3.82797	1.57101	159	87	0.0159572	0.162719
K06398	Classification	PD	3.82797	1.57101	159	87	0.0159572	0.162719
K02297	Classification	T	-1.03546	0.42511	159	158	0.0159947	0.163006
K04039	Classification	PD	3.1405	1.2899	159	62	0.0160398	0.163371
K06165	Classification	T	-2.29371	0.942251	159	145	0.0160569	0.163449
K00873	Classification	T	0.0984794	0.0404615	159	159	0.0160734	0.163522
K12549	Classification	PD	-3.26891	1.34347	159	126	0.0161045	0.163743
K01101	Classification	PD	3.98886	1.63962	159	133	0.0161209	0.163815
K00384	Classification	AN	0.235706	0.0969026	159	159	0.0161378	0.16385
K05524	Classification	T	-1.14048	0.468897	159	157	0.0161435	0.16385
K07099	Classification	T	2.88179	1.18492	159	91	0.0161525	0.16385
K16951	Classification	PD	3.08138	1.26726	159	44	0.0161752	0.163985
K02199	Classification	AN	-0.856528	0.352338	159	156	0.0161985	0.164017
K03760	Classification	PD	-1.71521	0.705677	159	156	0.0162159	0.164017
K04769	Classification	PD	3.83369	1.57691	159	85	0.0161922	0.164017
K16212	Classification	AN	2.45523	1.01007	159	50	0.0162088	0.164017
K06387	Classification	PD	3.76188	1.54801	159	84	0.0162346	0.164022
K09155	Classification	PD	3.33847	1.37378	159	112	0.0162351	0.164022
K11741	Classification	T	-0.749997	0.308686	159	159	0.0162563	0.164141
K07688	Classification	AN	-2.14362	0.882577	159	36	0.0162921	0.164407
K08225	Classification	T	-2.65831	1.09467	159	102	0.0163098	0.164491
K15780	Classification	AN	2.3827	0.981367	159	62	0.0163301	0.164601
K18350	Classification	T	2.45152	1.00992	159	45	0.0163518	0.164724
K12678	Classification	T	-1.65344	0.681219	159	35	0.0163632	0.164745
K03636	Classification	AN	-0.255087	0.105118	159	159	0.0163845	0.164864
K06294	Classification	T	2.31696	0.954957	159	52	0.0164035	0.16496
K12981	Classification	PD	-3.19085	1.31563	159	82	0.0164432	0.165264
K02806	Classification	T	-0.65369	0.269673	159	159	0.0165012	0.16575
K06399	Classification	PD	3.82219	1.57695	159	87	0.0165106	0.16575
K00532	Classification	PD	2.59154	1.06942	159	21	0.0165322	0.165777
K01583	Classification	PD	3.22839	1.33213	159	70	0.0165246	0.165777
K03623	Classification	T	-2.94778	1.2168	159	67	0.0165647	0.165913
K06314	Classification	T	2.33495	0.963822	159	52	0.0165632	0.165913
K01745	Classification	AN	-0.326636	0.134857	159	159	0.0165853	0.166024
K00005	Classification	AN	2.17459	0.898137	159	136	0.0166231	0.166093
K00435	Classification	AN	-1.29341	0.534313	159	27	0.016647	0.166093
K02623	Classification	PD	-2.99734	1.23773	159	138	0.0166053	0.166093
K07099	Classification	AN	2.82246	1.16606	159	91	0.0166548	0.166093
K11903	Classification	T	-1.49653	0.618292	159	153	0.0166587	0.166093
K13767	Classification	T	2.28929	0.945535	159	50	0.0166263	0.166093
K18910	Classification	AN	-1.89749	0.783837	159	38	0.0166431	0.166093
K03565	Classification	T	0.150233	0.0620818	159	159	0.0166812	0.166128
K03732	Classification	T	-1.74465	0.720928	159	149	0.0166771	0.166128
K10814	Classification	AN	-2.53508	1.04782	159	93	0.0167045	0.166265
K05962	Classification	T	-2.33124	0.963884	159	99	0.0167396	0.166425
K06336	Classification	T	1.84749	0.763867	159	26	0.0167394	0.166425
K08296	Classification	T	-0.554085	0.229238	159	159	0.0168072	0.167002
K00692	Classification	T	-2.44032	1.00977	159	71	0.0168237	0.167071
K07351	Classification	T	-2.46977	1.02224	159	90	0.0168533	0.16727
K13010	Classification	AN	-1.26134	0.522135	159	45	0.0168664	0.167305
K05559	Classification	T	-1.48309	0.614137	159	154	0.0169034	0.167336
K05560	Classification	T	-1.48252	0.614038	159	154	0.0169269	0.167336
K06986	Classification	T	-1.30421	0.540183	159	157	0.016927	0.167336
K09809	Classification	AN	-1.58113	0.654762	159	155	0.0169077	0.167336
K11892	Classification	T	-1.56044	0.646241	159	153	0.0169154	0.167336
K14060	Classification	AN	-2.31186	0.957351	159	102	0.016906	0.167336
K05561	Classification	T	-1.48235	0.614052	159	154	0.0169418	0.167388
K13816	Classification	T	-2.38178	0.986948	159	54	0.0169764	0.167634
K00298	Classification	T	-1.65739	0.687291	159	37	0.0170568	0.167638
K00385	Classification	PD	3.06486	1.27086	159	44	0.0170495	0.167638
K01425	Classification	T	-0.720787	0.298727	159	159	0.016995	0.167638
K02453	Classification	T	-1.09114	0.45264	159	156	0.0170965	0.167638
K03683	Classification	T	-1.67005	0.692262	159	150	0.0170134	0.167638
K04087	Classification	T	-0.824131	0.341914	159	158	0.0171083	0.167638
K04488	Classification	AN	0.172299	0.0715038	159	159	0.0171398	0.167638
K05358	Classification	AN	-1.86853	0.775051	159	144	0.0170855	0.167638
K07222	Classification	T	-1.43145	0.593857	159	154	0.0171044	0.167638
K07454	Classification	PD	4.00625	1.66195	159	63	0.0170984	0.167638
K09906	Classification	T	-3.02142	1.25238	159	90	0.0170098	0.167638
K11382	Classification	AN	-1.92623	0.799319	159	44	0.0171315	0.167638
K11614	Classification	AN	-1.81356	0.752177	159	36	0.0170752	0.167638
K12295	Classification	PD	2.58739	1.07355	159	51	0.0171181	0.167638
K12297	Classification	T	-1.75461	0.728145	159	149	0.0171376	0.167638
K16950	Classification	PD	3.06486	1.27086	159	44	0.0170495	0.167638
K19777	Classification	T	-2.52289	1.04593	159	59	0.017029	0.167638
K02488	Classification	T	-2.80693	1.16547	159	80	0.0171958	0.168092
K15054	Classification	AN	1.22493	0.508839	159	28	0.0172466	0.168495
K00154	Classification	T	-1.18943	0.494338	159	157	0.0173006	0.168927
K01274	Classification	PD	3.14612	1.30803	159	58	0.0173408	0.169225
K00132	Classification	T	1.02163	0.424923	159	20	0.0173846	0.169275
K01629	Classification	AN	3.05072	1.26879	159	93	0.0173776	0.169275
K05564	Classification	T	-1.47517	0.613445	159	154	0.0173636	0.169275
K18827	Classification	T	-2.14006	0.890071	159	35	0.0173804	0.169275
K04061	Classification	PD	-1.64632	0.685109	159	157	0.0174431	0.169749
K00344	Classification	AN	-0.506298	0.210738	159	158	0.0174659	0.169789
K14447	Classification	T	-2.2605	0.9409	159	54	0.0174666	0.169789
K02465	Classification	AN	-1.92137	0.799846	159	30	0.0174809	0.169834
K02012	Classification	T	-0.298765	0.124464	159	159	0.0175619	0.170521
K12242	Classification	AN	1.45827	0.607556	159	26	0.0175712	0.170521
K13651	Classification	AN	-2.44812	1.02005	159	99	0.0175809	0.170522
K08221	Classification	T	2.20206	0.917648	159	50	0.0175959	0.170572
K00176	Classification	AN	3.13539	1.30721	159	84	0.0176486	0.170609
K05739	Classification	T	1.8478	0.770312	159	41	0.0176384	0.170609
K11357	Classification	AN	-2.49622	1.04057	159	60	0.0176321	0.170609
K14159	Classification	T	-2.06232	0.85981	159	47	0.0176473	0.170609
K16201	Classification	T	2.06312	0.85995	159	38	0.0176224	0.170609
K04488	Classification	T	0.17422	0.0726603	159	159	0.0176861	0.170878
K03817	Classification	AN	1.83779	0.766789	159	150	0.0177327	0.171233
K15650	Classification	PD	-3.12397	1.30381	159	68	0.0177654	0.171359
K16517	Classification	PD	-3.12397	1.30381	159	68	0.0177654	0.171359
K19075	Classification	PD	1.65407	0.690415	159	24	0.0177784	0.17139
K06419	Classification	AN	2.13547	0.891616	159	39	0.0178115	0.171615
K09146	Classification	T	-2.39169	0.998782	159	121	0.0178324	0.171721
K18013	Classification	AN	1.5742	0.65771	159	35	0.0178866	0.172149
K01665	Classification	AN	-0.409952	0.171306	159	159	0.0179035	0.172154
K03704	Classification	AN	-0.164576	0.0687795	159	159	0.0179167	0.172154
K18841	Classification	AN	-1.96307	0.820369	159	33	0.0179118	0.172154
K00906	Classification	T	-1.42678	0.596555	159	156	0.0179691	0.17228
K01652	Classification	AN	-0.218013	0.0911605	159	159	0.0179769	0.17228
K05516	Classification	T	-1.02096	0.426953	159	157	0.017989	0.17228
K07165	Classification	T	-1.6701	0.698376	159	154	0.0179833	0.17228
K15864	Classification	AN	1.64963	0.689764	159	43	0.0179746	0.17228
K16301	Classification	AN	-0.704659	0.294572	159	159	0.0179479	0.17228
K01905	Classification	AN	2.13897	0.894826	159	36	0.0180317	0.172595
K11031	Classification	PD	3.84558	1.60898	159	57	0.0180459	0.172636
K13378	Classification	PD	-2.42819	1.01664	159	150	0.0181231	0.17328
K01488	Classification	T	-0.5855	0.245187	159	159	0.0181454	0.173398
K11045	Classification	AN	-1.08636	0.455026	159	46	0.0181697	0.173535
K00362	Classification	T	-0.420062	0.175972	159	159	0.0181873	0.173608
K00570	Classification	T	-2.63042	1.10209	159	69	0.0182032	0.173666
K04774	Classification	T	-1.64545	0.689658	159	149	0.0182451	0.173686
K10026	Classification	AN	-0.414044	0.17353	159	159	0.0182396	0.173686
K10255	Classification	T	-2.41315	1.01126	159	107	0.0182265	0.173686
K11907	Classification	T	-1.52322	0.638386	159	153	0.0182375	0.173686
K03557	Classification	T	-0.940202	0.394117	159	157	0.0182592	0.173726
K13652	Classification	AN	-2.21248	0.927584	159	141	0.0182774	0.173804
K19090	Classification	T	1.56602	0.656627	159	27	0.0182904	0.173833
K06406	Classification	PD	3.81644	1.60065	159	87	0.0183206	0.173931
K17758	Classification	PD	-3.26535	1.36944	159	123	0.0183143	0.173931
K05563	Classification	T	-1.46147	0.61318	159	154	0.0183626	0.174235
K06405	Classification	PD	3.81644	1.60143	159	87	0.0183767	0.174275
K06381	Classification	T	2.55102	1.07103	159	110	0.0184395	0.174775
K02010	Classification	PD	-0.322292	0.135377	159	159	0.0184947	0.175147
K11900	Classification	T	-1.52771	0.641729	159	153	0.0184988	0.175147
K07788	Classification	T	-1.20388	0.505758	159	156	0.0185115	0.175173
K10188	Classification	T	1.70822	0.717734	159	40	0.0185277	0.175231
K05589	Classification	T	-0.935911	0.39337	159	157	0.0185665	0.175503
K13582	Classification	AN	-2.51549	1.05742	159	61	0.0185819	0.175554
K08160	Classification	T	-2.03857	0.857105	159	136	0.0186042	0.175669
K01625	Classification	AN	0.373714	0.157173	159	159	0.018639	0.175903
K05793	Classification	T	-2.99135	1.25843	159	99	0.0186718	0.176117
K03923	Classification	T	-1.77393	0.746343	159	148	0.0186828	0.176126
K07240	Classification	AN	0.62744	0.264038	159	159	0.0187071	0.17626
K03668	Classification	PD	-3.60334	1.51693	159	135	0.0187514	0.176411
K03734	Classification	AN	0.586615	0.246918	159	159	0.0187356	0.176411
K09144	Classification	T	-0.817529	0.344167	159	22	0.0187534	0.176411
K07638	Classification	T	-1.09926	0.462825	159	156	0.018767	0.176444
K00226	Classification	T	-1.13435	0.47774	159	159	0.0188007	0.176611
K16568	Classification	AN	-2.38458	1.00432	159	52	0.018805	0.176611
K01079	Classification	T	-0.521863	0.21982	159	159	0.0188191	0.176649
K06407	Classification	PD	3.86464	1.62814	159	87	0.0188384	0.176735
K12263	Classification	T	2.27719	0.959555	159	53	0.0188621	0.17677
K19344	Classification	AN	1.57022	0.661658	159	34	0.0188624	0.17677
K00065	Classification	T	-2.39389	1.0094	159	135	0.0189392	0.177033
K00765	Classification	AN	0.283499	0.119527	159	159	0.0189281	0.177033
K06726	Classification	T	-0.614712	0.259196	159	159	0.0189389	0.177033
K18540	Classification	T	-2.43145	1.02525	159	95	0.018941	0.177033
K18586	Classification	PD	3.10378	1.3087	159	59	0.0189369	0.177033
K19160	Classification	AN	-1.86931	0.788397	159	25	0.018968	0.17719
K01821	Classification	T	-0.45974	0.193988	159	159	0.0190218	0.177392
K02013	Classification	AN	0.180637	0.0762258	159	159	0.0190303	0.177392
K03154	Classification	AN	-0.270238	0.114021	159	159	0.0190153	0.177392
K06181	Classification	T	-0.944674	0.39862	159	157	0.0190255	0.177392
K01150	Classification	PD	-2.84948	1.20313	159	142	0.0190983	0.177837
K05365	Classification	T	-1.70466	0.719719	159	149	0.0190926	0.177837
K06601	Classification	T	-2.7308	1.15347	159	75	0.0191451	0.178083
K19353	Classification	PD	-3.57295	1.50906	159	132	0.019135	0.178083
K04014	Classification	AN	-1.90595	0.805203	159	41	0.0191656	0.178179
K00510	Classification	AN	-2.18431	0.923501	159	110	0.0192555	0.17854
K01523	Classification	T	-0.663278	0.280416	159	159	0.019251	0.17854
K11159	Classification	T	-2.17355	0.918686	159	98	0.0192214	0.17854
K12266	Classification	PD	-2.71671	1.14838	159	147	0.019233	0.17854
K16554	Classification	T	-1.43221	0.605434	159	29	0.019238	0.17854
K04015	Classification	AN	-1.88297	0.796176	159	41	0.0192674	0.178556
K14987	Classification	T	-2.45894	1.04017	159	94	0.0193187	0.178936
K03676	Classification	T	-0.411869	0.174319	159	159	0.0193819	0.179368
K16960	Classification	PD	4.13806	1.75144	159	98	0.0193859	0.179368
K16326	Classification	PD	1.56602	0.66292	159	18	0.0194037	0.179438
K04082	Classification	T	-0.932673	0.395156	159	157	0.0195067	0.180295
K12068	Classification	AN	2.3983	1.01622	159	47	0.0195191	0.180314
K07322	Classification	AN	0.948808	0.402108	159	159	0.0195413	0.180328
K07706	Classification	AN	-1.32198	0.560225	159	158	0.0195343	0.180328
[truncated: 15,584 more rows]
