# Supplementary material for: Composition and Functional Potential of the Human Mammary Microbiota Prior to and Following Breast Tumor Diagnosis
Source: mSystems. 2022 Jun 1;7(3):e01489-21. doi: 10.1128/msystems.01489-21 (PMC9239270; doi:10.1128/msystems.01489-21)
Supplement: TABLE S2 [file msystems.01489-21-s0009.xls]

## Sheet: Sheet1
DATA USED FOR CORRELATION ANALYSES
Kos
	K00032	K00066	K00176	K00177	K00196	K00197	K00209	K00290	K00385	K00387	K00430	K00467	K00484	K00532	K00569	K00651	K00926	K01027	K01101	K01133	K01150	K01155	K01218	K01224	K01267	K01274	K01281	K01356	K01387	K01449	K01545	K01567	K01569	K01583	K01795	K01812	K01915	K01959	K01960	K02010	K02011	K02012	K02170	K02248	K02362	K02424	K02531	K02594	K02598
LS026	6.02e-05	2.39e-05	1.13e-07	1.13e-07	0	0	6.02e-05	1.13e-07	0	0	1.78e-05	0	0	0	6.05e-05	1.13e-07	0.00103699	0	0	6.06e-05	8.44e-05	6.27e-08	6.27e-08	0	9.14e-05	0	0	0.000698417	0	5.02e-08	2.36e-05	5.02e-08	0	0	2.39e-05	3.72e-05	0.00117768	9.72e-05	9.73e-05	0.00063969	0.000736594	0.000760462	6.05e-05	0	6.05e-05	0.000570946	0	0	0
LS022	3.59e-05	5.2e-06	0	0	0	0	3.59e-05	2.19e-06	0	0	2.65e-05	1.34e-05	0	0	3.63e-05	8.62e-05	0.000682406	5.54e-07	3.9e-05	0.000109646	4.15e-05	0	1.43e-06	1.66e-06	0.000106225	1.29e-05	3.74e-05	0.000643205	0	0	4.85e-06	0	0	1.71e-06	5.2e-06	1.81e-05	0.00140867	6.74e-05	6.74e-05	0.000502938	0.000497067	0.000588721	3.63e-05	1.29e-05	3.63e-05	0.000411887	1.29e-05	0	0
LS025	5.32e-05	5.71e-05	0	0	0	0	5.32e-05	5.8e-05	0	0	8.14e-06	0	0	0	5.34e-05	0.00016514	0.000954603	0	0.000142663	7.68e-05	0.000101659	0	0	0	6.5e-05	4.92e-05	0.000142663	0.000672845	0	0	4.81e-05	0	0	4.92e-05	4.83e-05	3.39e-06	0.00115856	5.85e-05	5.85e-05	0.000654424	0.000707531	0.00071268	5.34e-05	0.000142663	5.34e-05	0.000457589	4.92e-05	0	0
LS097	0	4.41e-05	0.000131355	0.000129527	9.49e-05	0	0	0.000254729	7.36e-05	0	0	0	7.17e-08	7.36e-05	0	0.000491223	0.000139212	0	0	7.78e-06	3.37e-05	0.000134635	6.99e-07	0.000121372	0.000302627	0	0	0.000580917	0	0.000341008	0	0.000281792	0	0	0	7.04e-05	0.00154961	0	0.000176376	0.000334188	0.000325797	0.000396555	2.58e-05	0	0	1.91e-05	0	4.12e-07	6.76e-05
LS055	3.45e-05	2.42e-05	1.01e-08	1.01e-08	0	0	8.68e-05	5.92e-06	0	0	8.63e-07	0	0.000156067	0	4.83e-05	2.25e-05	0.000550888	2.17e-05	1.72e-05	4.83e-05	5.67e-05	1.13e-05	0	0	7e-05	1.72e-05	5.91e-06	0.000561309	0	0	7.96e-06	0	2.65e-06	8.93e-06	2.16e-05	2.79e-05	0.00116694	7.51e-05	7.51e-05	0.000698283	0.000778421	0.000883235	0.000204738	1.72e-05	4.83e-05	0.000489811	5.91e-06	2.95e-06	0
LS053	8.12e-05	8.18e-05	6.25e-06	6.25e-06	0	0	0.000134724	0	0	0	2.02e-05	0	9.36e-05	0	0.000183691	9.15e-05	0.000166447	0	8.48e-05	8.18e-05	0.000163741	0	0	0	0.000111764	0	8.9e-06	0.000483248	0	0.000302913	8.16e-05	7.59e-05	0	0	8.18e-05	1.4e-05	0.00156523	8.18e-05	8.18e-05	0.00045275	0.000533484	0.000746609	0.000296663	8.48e-05	8.18e-05	0.000271045	0	0	0
LS001	0.000237192	0.000230891	1.71e-05	1.71e-05	6.84e-06	7e-06	1.28e-05	2.87e-05	2.66e-05	9.17e-07	0	1.21e-05	1.79e-05	7e-06	0.000251986	5.03e-05	0.000309883	0	4.07e-05	0.000220426	0.000278513	1.93e-05	6.1e-06	3.05e-06	0.0002899	2.56e-06	1.33e-05	0.000677984	0	1.31e-05	0.000238871	1.01e-05	5.63e-06	8.73e-06	0.000230891	1.57e-05	0.00205128	0.000264816	0.000264816	0.000674262	0.000924116	0.000929814	0.00030206	1.33e-05	0.000251986	0.00049935	2.56e-06	1.32e-05	1.05e-05
LS003	0.00013929	1.67e-06	6.02e-05	6.02e-05	1.24e-07	0	0.000139105	6.01e-05	0	0	0	0	5.09e-05	0	0.000201764	6.01e-05	0.000148001	0	1.08e-07	0.000140776	0.00014257	5.99e-05	0.000119843	6e-05	0.000157681	0	1.08e-07	0.000386598	0	0	1.86e-07	0	0	4.95e-07	1.67e-06	6.72e-05	0.00196644	0.00027988	0.00033984	0.000510252	0.000788647	0.000789142	0.000420458	0	0.000140776	0.000281923	1.08e-07	0	1.08e-07
LS032	1.72e-05	1.86e-06	0	0	0	0	8.57e-05	1.99e-05	0	0	0	0	9e-08	0	1.73e-05	2.72e-05	0.000852232	0	2.72e-05	1.73e-05	1.91e-05	1.21e-05	5.98e-05	2.01e-05	2.21e-05	0	2.19e-07	0.000695527	0	8.1e-05	1.88e-06	1.99e-05	1.99e-05	0	1.86e-06	2.32e-05	0.00094634	3.27e-05	3.27e-05	0.000736298	0.000768966	0.000878534	1.73e-05	6.43e-08	1.73e-05	0.000471479	1.54e-07	1.99e-05	4.01e-05
LS023	0	0	0	0	0	0	5.4e-05	0.000156794	3.58e-06	0	0	0	9.24e-06	0	0	0.00020229	0.000860849	0	0.0001781	2.42e-05	0	3.58e-06	0	0	7.47e-06	0.000174405	0.000216205	0.000558544	0	0	0	0	0	0.000132605	0	2.38e-06	0.000879264	0	0	0.000687149	0.000687149	0.000795057	0	0.000174405	0	0.000409733	0.000174405	0	0
LS041	0	0	8.75e-05	6.83e-05	3.31e-05	3.41e-05	0	6.64e-05	3.41e-05	0	7.51e-06	0	0	3.41e-05	0	0.000232173	0.000888694	0	5e-05	7.05e-05	0	0	0	6.35e-05	8.67e-05	1.08e-07	5.56e-05	0.000752378	0	3.41e-05	0	3.41e-05	5.51e-06	1.08e-07	0	6.56e-05	0.000999415	0	0	0.000496326	0.000495251	0.000500841	0	5e-05	0	0.000500135	1.08e-07	3.33e-05	5.34e-05
LS069	6.73e-07	2.31e-05	2.33e-05	2.86e-05	0	0	6.73e-07	9.53e-05	0	7.5e-06	0	1.14e-05	0	0	5.64e-05	7.84e-05	3.44e-05	0.000133255	3.46e-05	5.17e-05	5.77e-08	2.07e-05	0.000112117	6.58e-05	1.62e-05	0	3.56e-06	0.000471442	6.53e-06	0.000164937	2.55e-07	2.84e-05	2.78e-05	0	0	0.000219028	0.00109013	7.31e-07	2.25e-05	0.000648478	0.000496502	0.000499541	1.19e-05	2.84e-05	5.77e-08	7.06e-05	0	7.72e-06	2.58e-05
ASVs
	ASV7	ASV8	ASV11	ASV16	ASV25	ASV26	ASV32	ASV51	ASV80	ASV136	ASV155	ASV191	ASV415	ASV507	ASV662	ASV885	ASV1527	ASV1580
LS026	0	0	0	0	0.0322662	0.004108	0.00140791	0	0	0	0	0	0	0	0	0	0	0
LS022	0.00569883	0	0.00663661	0.0306222	0	0	0.000919748	0	0	0	0	0	0	0	0	0	0	0
LS025	0.188021	0	0.0322901	0.0106442	0	0.0305425	0.00442847	0	0	0	0	0	0.00164826	0	0	0	0	0
LS097	0	0	0	0	0	0	0.000860722	0	0	0	0	0	0	0	0	0	0	0
LS055	0	0.0591471	0	0.00123449	0	0	0.0180192	0	0	0	0	0	0	0	0	0.000259892	0	0
LS053	0	0.0810355	0.0790554	0.0141293	0	0.0334898	0.0102914	0	0	0	0	0	0	0	0	0.000611127	0	0
LS001	0.00970918	0	0	0	0.00509223	0	0.00174267	0.0235374	0	0	0	0	0.000158425	0.0337897	0	0	0.000294217	0
LS003	0	0	0	0	0.143916	0	0.0131973	0	0	0	0	0	0	0	0	0	0	0
LS032	0	0.0767323	0.00282538	0	0	0	0.00520357	0	0.0368722	0	0	0	0	0	0	0.000142285	0	0
LS023	0.163539	0.0681958	0	0	0	0	0.00300459	0	0	0	0	0	0.00264489	0.00452805	0	0	0	0.000613614
LS041	0.000343317	0	0	0	0	0	0.00106265	0.134858	0	0	0	0	0	0	0.00791263	0	0.00114439	0
LS069	0	0	0	0	0	0	0.0017174	0	0	0	0	0.00665931	0	0	0	0	0	0
Host Genes
	ENSG00000019186	ENSG00000073910	ENSG00000080166	ENSG00000100814	ENSG00000108231	ENSG00000111799	ENSG00000116741	ENSG00000119121	ENSG00000120659	ENSG00000123838	ENSG00000125851	ENSG00000127603	ENSG00000130741	ENSG00000131203	ENSG00000131711	ENSG00000134245	ENSG00000140836	ENSG00000156234	ENSG00000157766	ENSG00000158402	ENSG00000160282	ENSG00000165071	ENSG00000169218	ENSG00000172382	ENSG00000175170	ENSG00000182600	ENSG00000185551	ENSG00000185834	ENSG00000197694	ENSG00000211639	ENSG00000212663	ENSG00000213347	ENSG00000214078	ENSG00000215472	ENSG00000226747	ENSG00000228782	ENSG00000230839	ENSG00000234741	ENSG00000243678	ENSG00000243926	ENSG00000246334	ENSG00000246898	ENSG00000259374	ENSG00000267676	ENSG00000268460	ENSG00000272953	ENSG00000278561	ENSG00000283031
LS026	2.99847	1717.13	21.9888	602.693	13.9929	6300.79	572.708	56.971	0	29.9847	17.9908	7603.13	3180.38	373.81	2316.82	177.909	887.548	10.9944	0.999491	0	5.99695	103.947	39.9796	14.9924	12.9934	52.973	1944.01	8.99542	10300.8	5.99695	4.99746	68.9649	1525.22	0.999491	8.99542	53.9725	3.99796	2116.92	38.9802	15.9919	5.99695	51.9735	6.99644	0	5.99695	18.9903	0.999491	63.9674
LS022	18.8142	1278.11	48.917	1058.61	6.27141	3969.8	1231.7	129.191	6.27141	678.566	0	10202.3	4051.33	568.19	2231.37	331.13	663.515	5.01713	5.01713	6.27141	11.2885	208.211	51.4256	41.3913	16.3057	385.064	1465	10.0343	8973.13	2.50856	2.50856	76.5112	1861.35	2.50856	16.3057	50.1713	17.5599	4584.4	38.8827	13.7971	6.27141	15.0514	20.0685	3.76285	17.5599	21.3228	1.25428	32.6113
LS025	1.17759	1318.9	73.0104	925.583	14.131	4180.43	711.262	100.095	3.53276	60.0569	37.6828	8586.96	3894.28	40.038	2003.08	252.004	997.416	1.17759	3.53276	3.53276	7.06552	141.31	36.5052	21.1966	23.5517	136.6	2113.77	8.24311	8191.29	32.9724	2.35517	54.169	1934.78	3.53276	14.131	60.0569	3.53276	2800.3	34.15	17.6638	4.71035	56.5242	11.7759	0	4.71035	28.2621	0	94.2069
LS097	19.4265	1516.65	197.04	1108.7	1.38761	9156.81	489.825	123.497	1.38761	77.7059	1.38761	10051.8	4223.87	271.971	1591.58	362.165	750.694	0	1.38761	2.77521	8.32563	258.095	369.103	13.8761	26.3645	115.171	1765.03	1.38761	7681.78	0	6.93803	56.8918	1619.34	5.55042	38.8529	109.621	13.8761	3907.5	37.4653	22.2017	9.71324	54.1166	18.0389	0	126.272	62.4422	0	38.8529
LS055	17.2446	599.249	14.3705	1983.13	0	3744.95	1702.9	15.8075	1.43705	93.4082	2.8741	4171.75	3578.25	25.8669	1784.81	68.9783	889.533	12.9334	0	15.8075	22.9928	367.884	168.135	135.083	0	967.134	1368.07	34.4892	4628.73	64.6672	41.6744	231.365	1708.65	1.43705	33.0521	159.512	0	19176	50.2967	68.9783	43.1115	91.9711	116.401	0	0	30.178	0	35.9262
LS053	0	2116.56	29.1403	577.949	0	6422.52	242.836	61.1946	0	7.77075	12.6275	7990.27	3125.78	542.981	4870.32	165.128	1048.08	7.77075	0	1.94269	4.85672	49.5385	64.1087	18.4555	17.4842	23.3122	1966	7.77075	10710	0	1.94269	100.048	1246.23	6.7994	0	53.4239	0	2096.16	67.0227	13.5988	0.971343	20.3982	8.74209	0	1.94269	21.3696	0	17.4842
LS001	3.43967	1672.82	12.6121	716.597	18.9182	8224.81	812.908	83.1252	2.86639	510.217	15.4785	10067.3	3426.48	1134.52	4732.98	217.845	1183.24	30.957	38.4096	6.87933	2.29311	104.337	34.3967	12.6121	4.01294	10.8923	3241.88	9.74572	12250.9	10.319	0	22.3578	969.986	3.43967	0	33.2501	1.71983	3961.35	12.0388	21.7845	0.573278	63.0605	6.87933	0	0.573278	6.30605	0.573278	4.01294
LS003	0	2324.31	36.4429	382.341	7.41211	11792.7	190.244	76.5918	1.85303	8.64746	10.5005	13709.3	3179.8	342.81	6786.41	357.017	1598.55	1.23535	3.70606	1.23535	0	37.6782	23.4717	5.55908	3.08838	1.23535	2602.27	4.94141	17477.1	0	0	19.148	778.889	2.4707	0	21.001	1.23535	1495.39	13.5889	8.02979	0.617676	11.1182	2.4707	0	0	4.32373	1.85303	3.08838
LS032	0	2075.9	23.3539	461.024	24.2189	7810.59	159.153	50.1677	0.86496	0	34.5984	9349.35	3696.84	194.616	2882.05	172.127	1170.29	0	12.1094	1.72992	0	28.5437	25.9488	10.3795	2.59488	6.05472	2268.79	5.18976	13718.3	0	0	45.8429	1458.32	3.45984	0.86496	38.9232	2.59488	1705.7	122.824	10.3795	0	10.3795	1.72992	0	1.72992	8.6496	0.86496	12.9744
LS023	0	1102.57	57.1704	423.952	4.45483	3915.8	226.454	60.1403	0	0	2.22742	8331.28	3470.32	6425.35	3537.88	180.421	1049.11	10.3946	2.96989	1.48494	0	13.3645	19.3043	0.742472	3.71236	7.42472	2240.78	0.742472	13885.7	0	0	30.4414	1573.3	4.45483	5.19731	19.3043	2.96989	1744.81	123.25	10.3946	0	9.65214	8.90967	0.742472	0	5.19731	0	10.3946
LS041	0	1698.1	7.76479	465.887	19.1133	7305.47	227.568	34.6429	1.79187	1.19458	7.76479	9681.5	3813.71	97.3585	3131	140.961	1044.07	0	35.2402	1.79187	0.597292	53.1589	1.79187	4.18104	7.1675	4.77833	2002.72	2.38917	14668.9	0	0	16.1269	864.281	2.38917	1.79187	35.2402	1.79187	1818.75	50.7698	7.1675	1.19458	8.95937	7.1675	0	2.38917	4.18104	0	11.3485
LS069	25.5411	747.57	22.1029	1778.06	5.40293	3080.65	1461.74	57.9587	0	77.6058	1.9647	6309.64	5485.94	17.6823	1811.46	50.0999	694.523	13.2617	12.2794	6.87646	8.34999	394.905	116.9	48.6264	5.89411	480.861	2176.89	27.0147	7343.57	0.982352	1.47353	45.6793	2043.78	5.89411	1.47353	50.5911	15.7176	13950.9	78.0969	44.2058	4.42058	94.3057	16.7	0	3.92941	13.2617	1.9647	4.42058
[truncated: 170 more columns]
